# Supplementary material for: Detailed tandem repeat allele profiling in 1,027 long-read genomes reveals genome-wide patterns of pathogenicity
Source: bioRxiv. 2025 Jan 20:2025.01.06.631535. Preprint. [Version 2] doi: 10.1101/2025.01.06.631535 (PMC11760257; doi:10.1101/2025.01.06.631535)
Supplement: Supplement 1 [file media-1.xlsx]

## Sheet: Table S1
TRName	TRID	0thPercentile	1stPercentile	5thPercentile	10thPercentile	15thPercentile	20thPercentile	25thPercentile	30thPercentile	35thPercentile	40thPercentile	45thPercentile	50thPercentile	55thPercentile	60thPercentile	65thPercentile	70thPercnetile	75thPercentile	80thPercentile	85thPercentile	90thPercentile	95thPercentile	99thPercentile	99.9thPercentile	100thPercentile
DAB1	chr1_57367018_57367149	81	91	96	96	96	106	106	111	111	115	116	116	116	116	121	121	126	126	135	141	150	530.47	3488.81	4067
NOTCH2NLC	chr1_146228765_146228845	71	77	77.25	80	80	80	80	80	80	80	80	80	80	80	80	80	80	81	81	81	82	83	87.955	94
NOTCH2NL	chr1_149390777_149390866	71	82	89	92	95	98	101	104	105	107	107	108	110	110	112.15	113	116	116	120	125	131	140	163.694	185
NUTM2B-AS1	chr10_79826289_79826428	101	123	133	138	139	139	139	139	140	147	148	148	148	148	148	148	148	149	153	160	163	220	221.949	1564
FRA10AC1	chr10_93702497_93702572	60	69	69	72	72	72	75	75	75	75	75	75	75	75	76	78	78	84	84	87	98	127.47	156	171
C11ORF80	chr11_66744615_66744937	313	321	322	322	322	322	322	322	322	323	323	324	324	325	325	325	326	327	328	328	332	336	372.082	1190
CBL	chr11_119206264_119206508	223	235	235	235	241	243	244	244	244	244	244	244	244	244	245	245	246	247	247	248	250	262	287.898	316
ATN1	chr12_6936650_6936827	144	156	157	159	162	165	168	168	168	169	171	171	171	171	172	174	177	177	177	180	183	192	206.706	358
DIP2B	chr12_50504976_50505281	302	304	304	305	305	305	305	305	305	305	305	305	306	306	306	307	308	311	311	323	335	369.59	431.872	1819
ATXN2	chr12_111598776_111599043	237	249	263	264	264	264	264	264	264	264	265	265	266	267	267	267	267	267	268	270	271	281	294.906	301
RILPL1	chr12_123533522_123533875	329	351	352	353	353	353	353	353	353	353	354	354	354	354	355	355	356	356	357	359	360	364	371	376
ATXN8	chr13_70139358_70139473	84	93.53	94	94	97	97	97	100	109	109	112	112	112	115	115	115	118	120	121	125.7	133	181	293.569	1006
ZIC2	chr13_99985421_99985657	212	234	235	236	236	236	236	236	236	236	236	236	236	236	237	237	237	237	237	238	239	242	244.955	247
FGF14	chr13_102161540_102161750	87	90	90	93	93	93	94	99	108	111	114	117	120	120	123	135	141	156	176	192.7	237.35	552.41	988.417	1078
PABPN1	chr14_23321418_23321567	145	148	148	149	149	149	149	149	149	149	149	149	149	149	149	149	150	150	150	150	151	153	157.947	160
ATXN3	chr14_92070985_92071080	88	95	95	95	110	116	119	119	119.55	122	122	125	128	134	137	139	143	146	149	153	158	167.47	185	275
NIPA1	chr15_22786488_22786762	265	268	271	271	271	272	272	273	273	274	274	274	274	274	274	275	275	275	276	277	278	282.51	291.951	293
TNRC6A	chr16_24613413_24613568	110	114	115	120	120	120	120	124	125	125	125	125	126	130	130	130	134	135	136	140	145	155	918.704	6366
BEAN1	chr16_66490350_66490490	110	115	125	125	130	139	140	144	145	145	150	150	155	157	160	165	185	342	346	347	352	1502.15	4452.7	5344
THAP11	chr16_67842833_67843014	151	160	172	178	178	178	178	178	178	179	180	181	181	181	181	181	181	181	182	182	184	190	208	209
ZFHX3	chr16_72787669_72788222	528	543	550	552	552	553	553	553	553	553	553	553	553	553	554	554	554	555	556	556	558	562	576.949	801
JPH3	chr16_87604257_87604353	69	78	90	93	94	96	96	96	96	96	96	99	99	99	102	102	102	105	105	108	111	135	153	164
TCF4	chr18_55586128_55586253	68	86	86	87	95	95	97	98	98	101	101	104	105	110	113	116	119	122	125	128	145	283.43	568.512	2153
CACNA1A	chr19_13207810_13207940	102	112	113	124	124	124	124	124	124	124	124	125	125	126	127	127	127	127	129	130	131	134	136	137
GIPC1	chr19_14496016_14496321	286	287	296	302	302	302	302	303	305	305	305	305	306	306	308	308	309	311	314	320	329	368	442.902	1397
COMP	chr19_18786002_18786074	71	71	72	72	72	72	72	72	72	72	72	72	72	72	72	72	72	72	72	73	73	74	75	75
DMPK	chr19_45770151_45770371	172	174	175	175	175	175	176	183.3	190	193	193	194	196	196	196	197	199	199	201	202	205	229.98	255.898	328
STARD7	chr2_96196749_96197458	688	694	699	703	704	704	705	708	709	709	709	711	713	714	714	714	714	716	719	724	744	989.35	1178.73	1296
AFF3	chr2_100104673_100105089	402	404	407	415	416	416	416	416	416	417	417	417	418	418	419	421	422	424	425	427	433	474.41	509.682	582
HOXD13	chr2_176092710_176093301	565	589	590	591	591	591	591	591	591	591	591	591	591	592	592	592	592	593	593	594	596	600	607.947	638
GLS	chr2_190880842_190880944	72	78	78	78	78	78	84	84	88	93	93	96	96	96	96	99	99	99	102	105	110	123	146.682	168
NOP56	chr20_2652707_2652885	166	172	172	172	177	178	178	178	178	178	180	184	184	184	189	190	190	190	190	193	197	207	219.745	221
CSTB	chr21_43776412_43776503	78	79	79	79	79	79	79	80	89.85	91	91	91	91	91	91	91	91	91	92	92	92	94	385.616	429
ATXN10	chr22_45795329_45795448	84	84	104	109	109	109	109	114	114	114	114	114	119	119	119	119	119	119	124	124	129	139	153.796	4836
TBX1	chr22_19766695_19766998	272	301	302	302	302	303	303	303	303	303	303	303	303	303	303	303	304	304	304	304	305	308	319.788	331
ATXN7	chr3_63912601_63912771	160	161	169	170	170	170	170	170	170	170	170	170	171	171	172	173	173	173	174	176	179	182	197	209
CNBP	chr3_129171978_129172783	743	759	767	775	777	779	781	783	785	786	787	788	789	790	791	792	794	797	800	803	821	833	867.725	1868
FOXL2	chr3_138945996_138946113	114	116	117	117	117	117	117	117	117	117	117	117	117	117	117	117	117	117	118	118	118	119	122.894	123
YEATS2	chr3_183711960_183712250	284	289	290	290	290	295	300	300	305	306	310	319	325	325	330	335	342.5	438	443	448	448	453	462.745	770
HTT	chr4_3074913_3075085	143	154.51	161	163	166	166	167	169	169	169	170	172	172	174	175	177	178	180	181	185	190	208	228.847	238
RFC1	chr4_39348399_39348507	81	92	93	93	98	103	103	103	106	108	108	113	119	128	133	155	182.75	392	480	542	600.25	737.3	3471.5	4169
PHOX2B	chr4_41745922_41746316	354	391	393	394	394	394	394	394	394	394	394	394	394	394	395	395	395	395	396	396	397	401	406	419
RAPGEF2	chr4_159342477_159342642	138	140	145	155	155	160	160	160	162	165	165	165	169	170	170	170	171	175	175	180	185	217.82	1167.36	6909
MARCHF6	chr5_10356313_10356435	87	107	112	117	117	121	122	122	122	122	122	125	127	127	127	127	128	132	132	132	137	147	274	2688
PPP2R2B	chr5_146878671_146878803	115	126	129	129	129	131	132	132	132	132	132	133	141	141	141	144	144	144	147	147	153	159	174	184
ATXN1	chr6_16327608_16327748	99	110	131	131	134	134	137	140	140	140	142	143	143	143	143	146	146	146	149	149	152	161	164	170
RUNX2	chr6_45422652_45423013	325	343	360	361	361	361	361	361	361	361	361	361	361	361	362	362	362	362	363	364	365	369.49	380	385
TBP	chr6_170561881_170562062	142	157	166	166	169	169	170	172	172	172	172	172	175	175	175	178	178	179	181	181	184	187	190.947	235
HOXA13	chr7_27199614_27200232	579	616	617	618	618	618	618	618	618	618	619	619	619	619	620	620	620	621	622	623	625	630	639.788	655
ZNF713	chr7_55887575_55887974	239	249	253	265	269	275	278	282	288	291	292	298	302	304	308	309	313	319	324	333	369	412	452.812	462
LRP12	chr8_104588885_104589239	335	336	342	345	345	347	348	350	351	351	351	352	354	354	356	357	360	363	363	365	369	375	399.894	408
SAMD12	chr8_118366787_118366958	109	124	129	139	139	144	144	154.9	161	161	161	161	166	171	175	176	176	176	180	181	181	186	201	226
C9ORF72	chr9_27573447_27573570	113	116	117	117	117	117	117	117	118	119	123	129	131	133	135	141	146	147	153	154	168	183	244.629	273
FXN	chr9_69037232_69037309	70	76	77	79	82	83	83	84	84	85	85	85	86	86	87	88	88	88	98	105	114	131.47	325.672	378
PRDM12	chr9_130681498_130681811	291	302.06	313	313	313	313	314	314	315	316	316	316	316	316	317	317	318	318	319	320	321	327	336.894	340
ARX	chrX_25013511_25013899	379	385.31	387	387	388	388	388	388	388	388	388	388	388	389	389	389	389	390	390	391	393	398	407	415
AR	chrX_67545291_67545443	109	122	131	137	137	138	140	140	143	143	144	146	147	149	150	152	152	155	158	159	164	170.63	181.778	185
SOX3	chrX_140504270_140504449	158	178	178	179	179	179	179	179	179	179	179	179	179	179	179	179	180	180	180	180	181	184	188	195
FMR1	chrX_147911953_147912539	568	586	595	607	613	613	613	614	616	616	616	617	618	619	619	619	621	622	625	630	644	672.51	748.559	793
AFF2	chrX_148500554_148501536	949	959	977	982	982	982	983	984	985	985	986	988	988	989	991	992	994	997	1000	1007	1015	1039.59	1068.88	1091
TMEM185A	chrX_149631577_149631805	177	195	195	201	201	201	202	203	205	207	207	207	207	207	207	207	208	208	209	213	228	241	252	276
