# Supplementary material for: Detailed tandem repeat allele profiling in 1,027 long-read genomes reveals genome-wide patterns of pathogenicity
Source: bioRxiv. 2025 Jan 20:2025.01.06.631535. Preprint. [Version 2] doi: 10.1101/2025.01.06.631535 (PMC11760257; doi:10.1101/2025.01.06.631535)
Supplement: Supplement 2 [file media-2.xlsx]

## Sheet: Table S2
TRName	TRID	longestPureSegmentMotif	N_motif	0thPercentile	1stPercentile	5thPercentile	10thPercentile	15thPercentile	20thPercentile	25thPercentile	30thPercentile	35thPercentile	40thPercentile	45thPercentile	50thPercentile	55thPercentile	60thPercentile	65thPercentile	70thPercentile	75thPercentile	80thPercentile	85thPercentile	90thPercentile	95thPercentile	99thPercentile	99.9thPercentile	100thPercentile
DAB1	chr1_57367018_57367149	AAAAT	2054	20	30	35	40	40	45	50	50	55	55	60	60	60	60	65	65	70	70	75	80	90	166.15	914.17	1190
NOTCH2NLC	chr1_146228765_146228845	CCG	2046	9	12	15	18	21	21	21	21	21	21	21	21	21	21	21	21	21	21	21	21	21	24	24	27
NOTCH2NL	chr1_149390777_149390866	CGG	2052	9	18	24	27	30	33	36	39	42	42	45	45	48	48	48	51	51	54	57	60	66	78	89.847	102
NUTM2B-AS1	chr10_79826289_79826428	CGG	2020	9	12	12	15	18	18	18	18	18	24	27	27	27	27	27	27	27	27	27	36	39	48	53.943	72
NUTM2B-AS1	chr10_79826289_79826428	AGG	29	6	6	6	6	6	6	6	6	6	6	6	6	6	6	6	6	6	6	6	6	6	6	6	6
NUTM2B-AS1	chr10_79826289_79826428	C	1	1289	1289	1289	1289	1289	1289	1289	1289	1289	1289	1289	1289	1289	1289	1289	1289	1289	1289	1289	1289	1289	1289	1289	1289
NUTM2B-AS1	chr10_79826289_79826428	CGGG	1	8	8	8	8	8	8	8	8	8	8	8	8	8	8	8	8	8	8	8	8	8	8	8	8
NUTM2B-AS1	chr10_79826289_79826428	GGC	1	21	21	21	21	21	21	21	21	21	21	21	21	21	21	21	21	21	21	21	21	21	21	21	21
FRA10AC1	chr10_93702497_93702572	CCG	2046	9	15	15	18	21	21	21	24	24	24	24	24	24	24	24	24	24	27	27	30	39	75	107.865	117
FRA10AC1	chr10_93702497_93702572	CCCG	5	4	4	4	4	4	4	4	4.8	5.6	6.4	7.2	8	8	8	8	8	8	8	8	8	8	8	8	8
FRA10AC1	chr10_93702497_93702572	CCGCG	1	5	5	5	5	5	5	5	5	5	5	5	5	5	5	5	5	5	5	5	5	5	5	5	5
C11ORF80	chr11_66744615_66744937	CGG	2046	9	15	21	24	24	24	24	24	24	24	24	24	24	24	27	27	27	27	27	27	30	33	48	144
C11ORF80	chr11_66744615_66744937	CGGCGGG	3	14	14	14	14	14	14	14	14	14	14	14	14	14	14	14	14	14	14	14	14	14	14	14	14
C11ORF80	chr11_66744615_66744937	CG	1	10	10	10	10	10	10	10	10	10	10	10	10	10	10	10	10	10	10	10	10	10	10	10	10
C11ORF80	chr11_66744615_66744937	CGGG	1	8	8	8	8	8	8	8	8	8	8	8	8	8	8	8	8	8	8	8	8	8	8	8	8
C11ORF80	chr11_66744615_66744937	G	1	16	16	16	16	16	16	16	16	16	16	16	16	16	16	16	16	16	16	16	16	16	16	16	16
CBL	chr11_119206264_119206508	CGG	2052	9	15	18	24	24	27	27	27	30	30	30	33	33	33	33	33	33	33	33	36	39	45	74.847	105
ATN1	chr12_6936650_6936827	AGC	2050	12	22.47	24	27	30	33	36	36	36	36	36	36	39	39	39	42	45	45	45	48	51	60	68.853	75
DIP2B	chr12_50504976_50505281	CGG	2046	9	12	21	21	21	21	21	21	21	21	21	21	21	21	21	21	21	24	27	39	48	76.65	145.92	255
DIP2B	chr12_50504976_50505281	CCGG	1	8	8	8	8	8	8	8	8	8	8	8	8	8	8	8	8	8	8	8	8	8	8	8	8
DIP2B	chr12_50504976_50505281	GGC	1	21	21	21	21	21	21	21	21	21	21	21	21	21	21	21	21	21	21	21	21	21	21	21	21
ATXN2	chr12_111598776_111599043	CTG	2048	12	24	24	24	24	24	24	24	24	24	24	24	24	24	24	30	39	39	39	42	45	66	77.859	78
RILPL1	chr12_123533522_123533875	CGG	2030	9	15	21	24	27	27	27	27	27	27	27	27	27	27	27	27	27	27	27	30	33	36	38.913	39
RILPL1	chr12_123533522_123533875	CGCGGG	7	12	12	12	12	12	12	12	12	12	12	12	12	12	12	12	13.2	15	16.8	18	18	18	18	18	18
RILPL1	chr12_123533522_123533875	CCGGG	4	15	15	15	15	15	15	15	15	15	15	15	15	15	15	15	15	15	15	15	15	15	15	15	15
RILPL1	chr12_123533522_123533875	CGGCGGG	3	14	14	14	14	14	14	14	14	14	14	14	14	14	14	14	14	14	14	14	14	14	14	14	14
ATXN8	chr13_70139358_70139473	CTG	2027	9	21	27	27	27	33	33	33	36	36	42	42	45	45	45	45	48	48	51	54	60	69	211.752	441
ATXN8	chr13_70139358_70139473	ACT	27	36	36	36	36	36	36	36	36	36	37.2	39	39	39.9	42	42	45	45	45	45.6	52.2	54	56.22	56.922	57
ZIC2	chr13_99985421_99985657	CGG	2044	9	12	12	12	12	12	12	12	12	12	12	12	12	12	12	12	12	12	12	12	12	15	18	18
ZIC2	chr13_99985421_99985657	CGGG	2	16	16.08	16.4	16.8	17.2	17.6	18	18.4	18.8	19.2	19.6	20	20.4	20.8	21.2	21.6	22	22.4	22.8	23.2	23.6	23.92	23.992	24
FGF14	chr13_102161540_102161750	AAG	1964	12	24	24	27	27	27	27	33	39	42	45	48	51	54	54	57	63	69	72	75	83.55	191.22	345.111	426
FGF14	chr13_102161540_102161750	AAGAGG	73	42	54.96	66	66	66	72	72	72	72	72	72	78	78	78	78	78	78	84	84	84	90	97.68	101.568	102
FGF14	chr13_102161540_102161750	AAGGAG	5	300	300.48	302.4	304.8	307.2	309.6	312	314.4	316.8	319.2	321.6	324	345.6	367.2	388.8	410.4	432	513.6	595.2	676.8	758.4	823.68	838.368	840
FGF14	chr13_102161540_102161750	AGG	4	87	87	87	87	87	87	87	87	88.2	91.8	95.4	99	102.6	106.2	109.8	112.8	115.5	118.2	120.9	123.6	126.3	128.46	128.946	129
FGF14	chr13_102161540_102161750	AAAGAAG	3	28	28.7	31.5	35	38.5	42	45.5	49	52.5	56	59.5	63	63	63	63	63	63	63	63	63	63	63	63	63
FGF14	chr13_102161540_102161750	AAGAGGAGG	3	72	72.72	75.6	79.2	82.8	86.4	90	93.6	97.2	100.8	104.4	108	108.9	109.8	110.7	111.6	112.5	113.4	114.3	115.2	116.1	116.82	116.982	117
FGF14	chr13_102161540_102161750	AAGAAGAAGG	1	60	60	60	60	60	60	60	60	60	60	60	60	60	60	60	60	60	60	60	60	60	60	60	60
FGF14	chr13_102161540_102161750	AAGCAG	1	78	78	78	78	78	78	78	78	78	78	78	78	78	78	78	78	78	78	78	78	78	78	78	78
PABPN1	chr14_23321418_23321567	CGG	2049	6	9	15	18	18	18	18	18	18	18	18	18	18	18	18	18	18	18	18	18	18	19.56	21	21
PABPN1	chr14_23321418_23321567	AGC	5	9	9	9	9	9	9	9	9	9	9	9	9	9	9	9	9	9	9.6	10.2	10.8	11.4	11.88	11.988	12
ATXN3	chr14_92070985_92071080	CTG	2054	12	24	24	24	27	39	45	48	48	51	51	51	54	60	63	66	72	75	78	81	84	96	113.841	135
NIPA1	chr15_22786488_22786762	CGG	2048	6	12	18	21	21	21	21	21	21	24	24	24	24	24	24	24	24	24	24	24	24	30	30	33
NIPA1	chr15_22786488_22786762	CGGG	1	8	8	8	8	8	8	8	8	8	8	8	8	8	8	8	8	8	8	8	8	8	8	8	8
NIPA1	chr15_22786488_22786762	G	1	7	7	7	7	7	7	7	7	7	7	7	7	7	7	7	7	7	7	7	7	7	7	7	7
TNRC6A	chr16_24613413_24613568	ATTTT	2028	10	25	40	50	50	55	55	55	55	60	60	60	60	60	65	65	65	70	70	75	80	90	393.79	560
TNRC6A	chr16_24613413_24613568	ATATTTTATTTT	1	48	48	48	48	48	48	48	48	48	48	48	48	48	48	48	48	48	48	48	48	48	48	48	48
TNRC6A	chr16_24613413_24613568	ATTTTATTTTT	1	22	22	22	22	22	22	22	22	22	22	22	22	22	22	22	22	22	22	22	22	22	22	22	22
BEAN1	chr16_66490350_66490490	AAAAT	2038	10	25	35	40	40	45	45	45	45	50	55	55	60	60	60	65	68.75	70	75	80	95	321.3	1290.56	1725
BEAN1	chr16_66490350_66490490	AAAATAACAT	6	60	60	60	60	60	60	60	60	60	60	60	60	60	60	60	60	60	60	62.5	65	67.5	69.5	69.95	70
BEAN1	chr16_66490350_66490490	AATAC	3	200	206.8	234	268	302	336	370	404	438	472	506	540	548.5	557	565.5	574	582.5	591	599.5	608	616.5	623.3	624.83	625
BEAN1	chr16_66490350_66490490	AATAA	2	60	60	60	60	60	60	60	60	60	60	60	60	60	60	60	60	60	60	60	60	60	60	60	60
BEAN1	chr16_66490350_66490490	AAAAATAAAAT	1	22	22	22	22	22	22	22	22	22	22	22	22	22	22	22	22	22	22	22	22	22	22	22	22
BEAN1	chr16_66490350_66490490	AAACT	1	115	115	115	115	115	115	115	115	115	115	115	115	115	115	115	115	115	115	115	115	115	115	115	115
BEAN1	chr16_66490350_66490490	AAATG	1	135	135	135	135	135	135	135	135	135	135	135	135	135	135	135	135	135	135	135	135	135	135	135	135
THAP11	chr16_67842833_67843014	AGC	2025	15	18	24	24	24	24	24	24	24	24	27	27	27	27	27	27	27	27	27	27	29.4	33	45	48
THAP11	chr16_67842833_67843014	AACAGCAGC	29	18	18	18	18	18	18	18	18	18	18	18	18	18	18	18	18	18	18	25.2	27	27	27	27	27
ZFHX3	chr16_72787669_72788222	CCG	2049	12	15	18	21	21	21	21	21	21	21	21	21	21	21	21	21	21	21	21	21	24	27	39	42
ZFHX3	chr16_72787669_72788222	CTG	2	15	15	15	15	15	15	15	15	15	15	15	15	15	15	15	15	15	15	15	15	15	15	15	15
ZFHX3	chr16_72787669_72788222	C	1	58	58	58	58	58	58	58	58	58	58	58	58	58	58	58	58	58	58	58	58	58	58	58	58
JPH3	chr16_87604257_87604353	CTG	2054	12	24	33	39	39	42	42	42	42	42	42	42	45	45	48	48	48	48	51	54	57	81	99	111
TCF4	chr18_55586128_55586253	AGC	2051	18	27	27	36	36	42	45	45	48	48	48	51	54	57	60	66	66	72	75	78	93	223.5	432.6	708
TCF4	chr18_55586128_55586253	AGCAGGC	1	14	14	14	14	14	14	14	14	14	14	14	14	14	14	14	14	14	14	14	14	14	14	14	14
CACNA1A	chr19_13207810_13207940	CTG	2046	12	15	21	25.5	33	33	33	33	33	33	33	33	33	33	36	36	36	36	36	39	39	42	45	45
GIPC1	chr19_14496016_14496321	CCG	2046	9	15	21	27	27	30	30	30	30	30	33	33	33	33	33	36	36	36	42	45	57	84	108	153
GIPC1	chr19_14496016_14496321	CCCGCCG	2	14	14	14	14	14	14	14	14	14	14	14	14	14	14	14	14	14	14	14	14	14	14	14	14
GIPC1	chr19_14496016_14496321	CCCG	1	8	8	8	8	8	8	8	8	8	8	8	8	8	8	8	8	8	8	8	8	8	8	8	8
GIPC1	chr19_14496016_14496321	CCCGCCGCCG	1	20	20	20	20	20	20	20	20	20	20	20	20	20	20	20	20	20	20	20	20	20	20	20	20
COMP	chr19_18786002_18786074	CGT	2052	6	9	12	12	12	12	12	12	12	12	12	12	12	12	12	12	12	12	12	12	12	12	12	15
DMPK	chr19_45770151_45770371	AGC	2051	9	15	15	15	15	15	15	21	30	30	33	33	36	36	36	36	39	39	39	42	45	69	95.85	168
DMPK	chr19_45770151_45770371	G	1	30	30	30	30	30	30	30	30	30	30	30	30	30	30	30	30	30	30	30	30	30	30	30	30
STARD7	chr2_96196749_96197458	AAAAT	1952	15	25	35	45	50	50	50	50	50	55	55	55	55	60	60	60	60	60	60	65	70	90	111.715	590
STARD7	chr2_96196749_96197458	AACAT	41	25	31	45	50	50	50	50	50	50	50	55	55	55	55	60	60	65	65	70	80	80	144	149.4	150
STARD7	chr2_96196749_96197458	AAACT	38	40	41.85	45	45	45	47	50	50	54.75	73	75	75	81.75	86	96.75	134.5	182.5	204	259.25	306.5	327.5	426.7	456.67	460
STARD7	chr2_96196749_96197458	AAAATAACAT	9	50	50	50	50	50	50	50	50	50	50	50	50	50	50	50	50	50	50	50	50	50	50	50	50
STARD7	chr2_96196749_96197458	AAAAC	8	60	60.7	63.5	67	70.25	72	73.75	75	75	75	75	75	75	75	75	75	75	75	75	78	81.5	84.3	84.93	85
STARD7	chr2_96196749_96197458	AAAAG	2	55	55.05	55.25	55.5	55.75	56	56.25	56.5	56.75	57	57.25	57.5	57.75	58	58.25	58.5	58.75	59	59.25	59.5	59.75	59.95	59.995	60
STARD7	chr2_96196749_96197458	AAAATAAAT	1	18	18	18	18	18	18	18	18	18	18	18	18	18	18	18	18	18	18	18	18	18	18	18	18
STARD7	chr2_96196749_96197458	AAAGT	1	80	80	80	80	80	80	80	80	80	80	80	80	80	80	80	80	80	80	80	80	80	80	80	80
STARD7	chr2_96196749_96197458	AAAT	1	8	8	8	8	8	8	8	8	8	8	8	8	8	8	8	8	8	8	8	8	8	8	8	8
STARD7	chr2_96196749_96197458	AATAC	1	115	115	115	115	115	115	115	115	115	115	115	115	115	115	115	115	115	115	115	115	115	115	115	115
AFF3	chr2_100104673_100105089	CCG	2044	9	12	12	15	21	24	24	24	24	24	24	24	24	24	24	24	27	30	33	33	33	69	104.742	183
AFF3	chr2_100104673_100105089	CCCG	9	12	12	12	12	12	12	12	12	12	12	12	12	12	12	12	12	12	12	12	12	12	12	12	12
AFF3	chr2_100104673_100105089	CCCGCCG	1	14	14	14	14	14	14	14	14	14	14	14	14	14	14	14	14	14	14	14	14	14	14	14	14
HOXD13	chr2_176092710_176093301	CGG	2051	9	12	12	12	12	12	12	12	12	12	12	12	12	12	12	12	15	15	15	15	15	15	18	18
HOXD13	chr2_176092710_176093301	AGG	2	6	6.06	6.3	6.6	6.9	7.2	7.5	7.8	8.1	8.4	8.7	9	9.3	9.6	9.9	10.2	10.5	10.8	11.1	11.4	11.7	11.94	11.994	12
HOXD13	chr2_176092710_176093301	AGAGG	1	20	20	20	20	20	20	20	20	20	20	20	20	20	20	20	20	20	20	20	20	20	20	20	20
GLS	chr2_190880842_190880944	AGC	2053	12	21	21	21	21	21	27	27	30	33	36	39	39	39	39	42	42	42	45	48	51	66	89.688	111
GLS	chr2_190880842_190880944	AAGC	1	4	4	4	4	4	4	4	4	4	4	4	4	4	4	4	4	4	4	4	4	4	4	4	4
NOP56	chr20_2652707_2652885	CCTGGG	2037	12	18	18	18	18	18	18	24	24	24	24	24	30	30	30	36	36	36	36	36	42	48	60	66
NOP56	chr20_2652707_2652885	CCTGCG	12	12	12	12	12	12	12	12	12	12	12	12	12	12.3	15.6	18	18	18	18	18	18	18	18	18	18
NOP56	chr20_2652707_2652885	GGGCCT	3	12	12	12	12	12	12	12	12	12	12	12	12	12	12	12	12	12	12	12	12	12	12	12	12
CSTB	chr21_43776412_43776503	GGGGCGC	1941	0	7	7	7	7	7	7	7	7	7	7	7	7	7	7	7	7	7	7	7	7	7	7	7
CSTB	chr21_43776412_43776503	CGCGGGG	52	7	7	7	7	7	7	7	7	7	7	7	7	7	7	7	7	7	7	7	7	7	7	7	7
CSTB	chr21_43776412_43776503	CGGGG	34	10	10	10	10	10	10	10	10	10	10	10	10	10	10	10	10	10	10	10	10	10	10	10	10
CSTB	chr21_43776412_43776503	CGCGGGGCGGGG	14	48	48	48	48	48	48	48	48	48	50.4	58.2	60	60	60	60	62.4	78	84	86.4	117.6	140.4	152.88	155.688	156
CSTB	chr21_43776412_43776503	CGGGGG	9	6	6	6	6	6	6	6	6	6	6	6	6	8.4	10.8	12	12	12	12	12	12	12	12	12	12
CSTB	chr21_43776412_43776503	CGG	2	6	6	6	6	6	6	6	6	6	6	6	6	6	6	6	6	6	6	6	6	6	6	6	6
ATXN10	chr22_45795329_45795448	ATTCT	2052	20	35	45	55	60	60	60	60	65	65	65	65	65	70	70	70	70	70	71.75	75	75	85	94.745	330
TBX1	chr22_19766695_19766998	ACC	2029	9	12	15	15	15	15	15	15	15	15	15	15	15	15	15	15	15	15	15	15	15	15	17.916	18
TBX1	chr22_19766695_19766998	CCG	25	12	12	12	12	12	12	12	12	12	12	12	12	12	12	12	12	12	12	12	12	12	12	12	12
ATXN7	chr3_63912601_63912771	AGC	2035	15	18	21	28.2	30	30	30	30	30	30	30	30	30	30	30	30	33	33	33	33	36	39	57	69
ATXN7	chr3_63912601_63912771	CGG	19	15	15	15	15	15	15	15	15	15	15	15	15	15	15	15	15	15	15	15	15	15.3	17.46	17.946	18
CNBP	chr3_129171978_129172783	AC	1568	24	30	34	36	38	38	40	40	42	42	42	44	44	44	44	46	46	46	46	48	50	54	58	58
CNBP	chr3_129171978_129172783	AGGC	320	24	28	28	31.6	32	36	36	40	40	40	40	44	44	48	48	52	56	64	64	64	68	83.24	247.756	272
CNBP	chr3_129171978_129172783	ACAG	164	36	36	36	36	36	36	36	36	36	36	36	36	36	36	36	36	40	40	40	44	44	48	54.696	56
FOXL2	chr3_138945996_138946113	GCGGCTGCAGCCGCA	2006	15	15	15	15	15	15	15	15	15	15	15	15	15	15	15	15	15	15	15	15	15	15	15	15
FOXL2	chr3_138945996_138946113	GGCATG	48	0	2.82	6	6	6	6	6	6	6	6	6	6	6	6	6	6	6	6	6	6	6	6	6	6
YEATS2	chr3_183711960_183712250	ATTTT	1429	15	21.4	35	35	35	35	35	40	40	45	45	45	45	45	45	50	50	50	55	55	75	85	107.86	110
YEATS2	chr3_183711960_183712250	ATGTT	608	20	25	40	40	40	45	45	45	45	45	45	50	50	50	50	50	50	55	55	55	60	65	78.93	85
YEATS2	chr3_183711960_183712250	ATGTTATTTT	12	40	40	40	40	40	40	40	40	40	40	40	40	40	40	40	40	40	40	40	40	40	40	40	40
YEATS2	chr3_183711960_183712250	AGTTT	1	445	445	445	445	445	445	445	445	445	445	445	445	445	445	445	445	445	445	445	445	445	445	445	445
YEATS2	chr3_183711960_183712250	ATTTATTTT	1	18	18	18	18	18	18	18	18	18	18	18	18	18	18	18	18	18	18	18	18	18	18	18	18
YEATS2	chr3_183711960_183712250	ATTTTATTTTT	1	22	22	22	22	22	22	22	22	22	22	22	22	22	22	22	22	22	22	22	22	22	22	22	22
HTT	chr4_3074913_3075085	CCG	1512	12	15	18	21	21	21	21	24	27	27	27	27	27	27	27	27	30	30	30	30	30	33	37.467	45
HTT	chr4_3074913_3075085	AGC	540	9	15	18	21	21	21	21	21	24	24	24	27	27	27	30	30	33	36	39	42	48	66	74.766	78
RFC1	chr4_39348399_39348507	AAAAG	1928	10	20	35	35	35	40	40	45	45	45	50	50	55	55	60	70	75	100	150	225	330	483.65	626.095	735
RFC1	chr4_39348399_39348507	AAGAG	60	25	30.9	44.75	50	65	65	70	70	75	80	80	85	85	87	95	103	111.25	125	145.75	205.5	221.75	268.2	278.82	280
RFC1	chr4_39348399_39348507	AAAGGG	21	60	60	60	66	90	96	102	108	108	120	138	138	162	168	168	168	186	192	198	198	288	326.4	335.04	336
RFC1	chr4_39348399_39348507	AAAGG	7	40	41.2	46	52	58	61	62.5	64	68	77	86	95	104	113	122	127	130	133	141	159	177	191.4	194.64	195
RFC1	chr4_39348399_39348507	AAGGG	7	40	47.2	76	112	148	161	162.5	164	167.5	175	182.5	190	196	202	208	211	212.5	214	217.5	225	232.5	238.5	239.85	240
RFC1	chr4_39348399_39348507	ACGGG	6	70	70	70	70	70	70	72.5	75	77.5	80	80	80	80	80	80	80	80	80	80	80	80	80	80	80
RFC1	chr4_39348399_39348507	AGAGG	4	265	265.75	268.75	272.5	276.25	280	283.75	287.5	291.25	295	298.75	302.5	306.25	310	313.75	315.5	316.25	317	317.75	318.5	319.25	319.85	319.985	320
RFC1	chr4_39348399_39348507	AAAAAGAAAAG	3	22	22	22	22	22	22	22	22	22	22	22	22	23.1	24.2	25.3	26.4	27.5	28.6	29.7	30.8	31.9	32.78	32.978	33
RFC1	chr4_39348399_39348507	AAGAC	3	295	298.8	314	333	352	371	390	409	428	447	466	485	489	493	497	501	505	509	513	517	521	524.2	524.92	525
RFC1	chr4_39348399_39348507	AAAAGAAAGG	2	230	230	230	230	230	230	230	230	230	230	230	230	230	230	230	230	230	230	230	230	230	230	230	230
RFC1	chr4_39348399_39348507	AGGGG	2	185	185.75	188.75	192.5	196.25	200	203.75	207.5	211.25	215	218.75	222.5	226.25	230	233.75	237.5	241.25	245	248.75	252.5	256.25	259.25	259.925	260
RFC1	chr4_39348399_39348507	AAAAGCAAAG	1	80	80	80	80	80	80	80	80	80	80	80	80	80	80	80	80	80	80	80	80	80	80	80	80
RFC1	chr4_39348399_39348507	ACAGGG	1	84	84	84	84	84	84	84	84	84	84	84	84	84	84	84	84	84	84	84	84	84	84	84	84
RFC1	chr4_39348399_39348507	AGGTG	1	390	390	390	390	390	390	390	390	390	390	390	390	390	390	390	390	390	390	390	390	390	390	390	390
PHOX2B	chr4_41745922_41746316	CCG	2018	9	12	12	12	12	12	12	12	12	12	12	12	12	12	12	12	12	12	12	12	12	12	15	15
PHOX2B	chr4_41745922_41746316	CCGCTG	35	12	12	12	12	12	12	12	12	12	12	12	12	12	12	12	12	12	12	12	12	18	18	18	18
PHOX2B	chr4_41745922_41746316	CCCG	1	12	12	12	12	12	12	12	12	12	12	12	12	12	12	12	12	12	12	12	12	12	12	12	12
RAPGEF2	chr4_159342477_159342642	ATTTT	2051	20	25	32.5	35	40	45	50	50	50	50	55	55	55	55	60	60	60	65	65	70	75	90	225	815
RAPGEF2	chr4_159342477_159342642	ATGTT	2	40	40.05	40.25	40.5	40.75	41	41.25	41.5	41.75	42	42.25	42.5	42.75	43	43.25	43.5	43.75	44	44.25	44.5	44.75	44.95	44.995	45
RAPGEF2	chr4_159342477_159342642	ATTGT	1	1055	1055	1055	1055	1055	1055	1055	1055	1055	1055	1055	1055	1055	1055	1055	1055	1055	1055	1055	1055	1055	1055	1055	1055
MARCHF6	chr5_10356313_10356435	ATTTT	2023	15	30	40	50	55	60	60	65	65	65	65	65	65	70	70	70	70	70	75	75	80	85	94.89	1935
MARCHF6	chr5_10356313_10356435	AGTTT	1	175	175	175	175	175	175	175	175	175	175	175	175	175	175	175	175	175	175	175	175	175	175	175	175
MARCHF6	chr5_10356313_10356435	ATTTATTTT	1	27	27	27	27	27	27	27	27	27	27	27	27	27	27	27	27	27	27	27	27	27	27	27	27
MARCHF6	chr5_10356313_10356435	TTTTA	1	60	60	60	60	60	60	60	60	60	60	60	60	60	60	60	60	60	60	60	60	60	60	60	60
PPP2R2B	chr5_146878671_146878803	CTG	2054	12	18	27	27	27	27	30	30	30	30	30	30	36	39	39	39	42	42	45	45	51	57	72	78
ATXN1	chr6_16327608_16327748	CTG	2050	27	33	39	42	42	42	42	42	42	42	42	45	45	45	45	45	45	45	48	48	54	60	83.412	87
RUNX2	chr6_45422652_45423013	AGC	2047	15	15	18	18	18	18	18	18	18	18	18	18	18	18	18	18	18	18	18	18	18	21	21	24
RUNX2	chr6_45422652_45423013	CGG	3	15	15	15	15	15	15	15	15	15	15	15	15	15	15	15	15	15	15	15	15	15	15	15	15
RUNX2	chr6_45422652_45423013	AACAGCAGCAGC	1	36	36	36	36	36	36	36	36	36	36	36	36	36	36	36	36	36	36	36	36	36	36	36	36
RUNX2	chr6_45422652_45423013	AAGCAGC	1	21	21	21	21	21	21	21	21	21	21	21	21	21	21	21	21	21	21	21	21	21	21	21	21
TBP	chr6_170561881_170562062	AGC	2054	21	27	36	39	39	42	42	45	45	45	45	45	45	48	48	48	51	51	54	54	57	60	68.841	69
HOXA13	chr7_27199614_27200232	CGG	2050	9	12	18	18	18	18	18	18	18	18	18	18	18	18	18	18	18	18	18	18	18	21	21	21
HOXA13	chr7_27199614_27200232	CCG	4	9	9	9	9	9	9	9	9	9	9	9	9	9	9	9	9	9	9	9	9	9	9	9	9
ZNF713	chr7_55887575_55887974	CGGCGGG	1336	14	21	28	28	35	35	35	35	42	42	42	42	42	49	49	49	56	56	61.25	63	70	84	95.655	98
ZNF713	chr7_55887575_55887974	CGG	710	15	21.27	24	27	30	33	33	33	36	36	36	36	36	36	36	39	42	42	42	45	51	74.46	126.984	144
ZNF713	chr7_55887575_55887974	AGGCGGCGGG	1	40	40	40	40	40	40	40	40	40	40	40	40	40	40	40	40	40	40	40	40	40	40	40	40
ZNF713	chr7_55887575_55887974	CGGCGGGG	1	24	24	24	24	24	24	24	24	24	24	24	24	24	24	24	24	24	24	24	24	24	24	24	24
LRP12	chr8_104588885_104589239	CCG	2052	12	15	18	21	21	27	27	27	27	27	30	30	30	30	30	33	36	36	36	39	42	48	62.847	66
LRP12	chr8_104588885_104589239	AGG	1	9	9	9	9	9	9	9	9	9	9	9	9	9	9	9	9	9	9	9	9	9	9	9	9
LRP12	chr8_104588885_104589239	CCCCGCCG	1	16	16	16	16	16	16	16	16	16	16	16	16	16	16	16	16	16	16	16	16	16	16	16	16
SAMD12	chr8_118366787_118366958	AAAAT	2054	20	25	35	35	35	35	35	40	40	40	40	45	45	50	50	55	65	65	70	70	70	80	99.735	115
C9ORF72	chr9_27573447_27573570	CCCCGG	1200	12	12	18	18	24	24	24	30	30	30	36	36	36	36	42	42	42	48	48	54	60	78	121.224	168
C9ORF72	chr9_27573447_27573570	CCG	821	6	9	9	9	9	9	9	9	9	9	9	9	9	9	9	9	9	9	9	9	9	9	9.54	12
C9ORF72	chr9_27573447_27573570	CCCCG	23	10	10	10	10	10	10	10	10	10	10	10	10	10	10	10	10	10	10	10	10	10	10	10	10
C9ORF72	chr9_27573447_27573570	GCCCCG	6	12	12	12	12	12	12	12	12	12	12	12	12	12	12	12	12	12	12	13.5	15	16.5	17.7	17.97	18
C9ORF72	chr9_27573447_27573570	CCCCCGG	2	14	14	14	14	14	14	14	14	14	14	14	14	14	14	14	14	14	14	14	14	14	14	14	14
C9ORF72	chr9_27573447_27573570	ACCGCA	1	12	12	12	12	12	12	12	12	12	12	12	12	12	12	12	12	12	12	12	12	12	12	12	12
C9ORF72	chr9_27573447_27573570	CCCCGGCCCGG	1	33	33	33	33	33	33	33	33	33	33	33	33	33	33	33	33	33	33	33	33	33	33	33	33
FXN	chr9_69037232_69037309	A	1110	11	14	15	15	16	16	16	16	16	16	17	17	17	18	18	18	18	18	18	19	19	20	21	21
FXN	chr9_69037232_69037309	AAG	942	15	27	27	27	27	27	27	27	27	27	27	27	27	27	27	39	42	45	48	54	57	76.77	98.841	192
FXN	chr9_69037232_69037309	AAGAGG	1	72	72	72	72	72	72	72	72	72	72	72	72	72	72	72	72	72	72	72	72	72	72	72	72
FXN	chr9_69037232_69037309	TACAAAAAAA	1	0	0	0	0	0	0	0	0	0	0	0	0	0	0	0	0	0	0	0	0	0	0	0	0
PRDM12	chr9_130681498_130681811	CCG	2053	9	15	24	27	33	33	33	33	33	33	33	36	36	36	36	36	36	36	36	36	39	42	42	48
PRDM12	chr9_130681498_130681811	CCGCCGCG	1	16	16	16	16	16	16	16	16	16	16	16	16	16	16	16	16	16	16	16	16	16	16	16	16
ARX	chrX_25013511_25013899	CCG	2031	9	15	21	30	30	30	30	30	30	30	30	30	30	30	30	30	30	30	30	30	30	33	35.91	36
ARX	chrX_25013511_25013899	CCCGCCG	1	14	14	14	14	14	14	14	14	14	14	14	14	14	14	14	14	14	14	14	14	14	14	14	14
AR	chrX_67545291_67545443	AGC	2038	18	27	41.55	45	48	51	51	54	54	54	57	57	60	63	63	63	66	66	69	72	75	84	95.778	99
SOX3	chrX_140504270_140504449	CGG	2047	3	6	12	12	12	12	12	12	12	12	12	12	12	12	12	12	12	12	12	12	12	12	15	18
SOX3	chrX_140504270_140504449	CCG	1	6	6	6	6	6	6	6	6	6	6	6	6	6	6	6	6	6	6	6	6	6	6	6	6
SOX3	chrX_140504270_140504449	CGGG	1	8	8	8	8	8	8	8	8	8	8	8	8	8	8	8	8	8	8	8	8	8	8	8	8
SOX3	chrX_140504270_140504449	GTCTTG	1	12	12	12	12	12	12	12	12	12	12	12	12	12	12	12	12	12	12	12	12	12	12	12	12
FMR1	chrX_147911953_147912539	CGG	2049	15	24	27	27	27	27	27	30	30	30	30	30	30	30	30	30	33	36	51	60	69	96	177.408	180
FMR1	chrX_147911953_147912539	CGGCGGCGGG	1	20	20	20	20	20	20	20	20	20	20	20	20	20	20	20	20	20	20	20	20	20	20	20	20
AFF2	chrX_148500554_148501536	CCG	2041	12	18	27	33	39	42	45	45	45	45	45	45	48	48	51	51	51	54	57	63	72	84	116.76	132
AFF2	chrX_148500554_148501536	CCCGCCG	1	21	21	21	21	21	21	21	21	21	21	21	21	21	21	21	21	21	21	21	21	21	21	21	21
TMEM185A	chrX_149631577_149631805	CCGTCG	1796	18	18	18	18	18	18	18	18	18	18	18	18	18	18	18	18	18	18	18	18	18	24	30	30
TMEM185A	chrX_149631577_149631805	CCG	231	12	15	15	21	21	21	21	24	24	27	33	39	42	42	42	42	45	45	48	54	57	65.1	87.24	90
TMEM185A	chrX_149631577_149631805	CCT	23	9	9.66	12	12	12	12	12	12	12	12	12	12	12	12	12	12	12	12	12	12	12	12	12	12
