# Supplementary material for: Detailed tandem repeat allele profiling in 1,027 long-read genomes reveals genome-wide patterns of pathogenicity
Source: bioRxiv. 2025 Jan 20:2025.01.06.631535. Preprint. [Version 2] doi: 10.1101/2025.01.06.631535 (PMC11760257; doi:10.1101/2025.01.06.631535)
Supplement: Supplement 3 [file media-3.xlsx]

## Sheet: Sheet1
TRID	combinedLPSStdev	expectedCombinedLPSStdev	OE_len	CPS	expectedCPS	OE_motif
chr1_10602_11025	97.2786	3.10842	30.351	0.0190352	0.0852811	0.304732
chr1_11172_11472	0.0777714	0.64305	0.239246	0	0.00401707	0.713416
chr1_15772_15871	4.38508	0.572765	6.66663	0	0.00355151	0.737925
chr1_16687_16768	0.81134	0.874989	0.934719	0.000138422	0.0153068	0.40062
chr1_19253_19467	0.707233	0.883098	0.821111	0.0381928	0.0118641	2.20419
chr1_20772_20887	0.687577	2.18066	0.345329	0	0.00235087	0.80966
chr1_26428_26500	0.404084	0.462472	0.896193	0.000973236	0.00177505	0.931906
chr1_30829_30987	4.33831	2.6932	1.58897	0.00146104	0.0110647	0.544087
chr1_35458_35531	0.72272	1.21398	0.62613	0.000489237	0.000500893	0.99889
chr1_44810_44900	5.44348	4.18755	1.29292	0.0999542	0.00941384	5.6637
chr1_49802_49885	0.743079	1.29426	0.604677	0.00442906	0.00586091	0.909724
chr1_50456_50673	9.05377	4.46653	2.00454	0.0160251	0.0455863	0.468192
chr1_52112_52327	0.373719	0.371643	1.0044	0.12919	0.0363977	2.99993
chr1_53696_53827	0.507309	0.762533	0.704099	0	0.0030737	0.764894
chr1_54687_54844	11.4781	11.7156	0.9799	0.0237095	0.108657	0.284092
chr1_59871_59958	0.133963	1.27156	0.170582	0	0	1
chr1_62206_62342	1.11148	1.73057	0.661803	0	0.00674302	0.597264
chr1_66117_66654	9.01442	3.09868	2.84943	0.361943	0.279198	1.28612
chr1_72064_72191	8.65509	1.5777	5.21851	0.000513347	0.0152333	0.416646
chr1_83480_84065	11.7572	11.6464	1.00943	0.210645	0.240973	0.879158
chr1_86633_86716	0.714875	0.598716	1.16625	0	0.00505232	0.66435
chr1_88573_88986	0.747409	0.860932	0.881862	0	0.0018118	0.846611
chr1_90046_90543	1.63821	1.29318	1.24766	0	8.43426e-05	0.991636
chr1_90567_90660	0.858147	0.70955	1.18356	0.000521648	0.00143201	0.920368
chr1_92184_92267	3.05523	2.53154	1.199	0	0.000745922	0.930586
chr1_95513_95601	0.176688	0.440846	0.511584	0.00198659	0.0082377	0.657242
chr1_96992_97092	0.46058	0.490586	0.949192	0.000325473	0.0044765	0.713258
chr1_98972_99140	7.54101	6.02793	1.24692	0.208327	0.114538	1.7531
chr1_102079_102185	0.869042	0.666838	1.26369	0.0266716	0.00483179	2.4725
chr1_104132_104220	5.66892	3.74206	1.50152	0.000488759	0	1.04888
chr1_105583_105670	0.268745	0.623586	0.509607	0.00484942	0.0120295	0.674069
chr1_106903_106975	0.187597	0.481936	0.494207	0	0.000574402	0.94568
chr1_108419_108493	0.64153	2.02684	0.348653	0	0	1
chr1_109508_109654	8.56215	5.22344	1.62717	0.0034004	0.0154714	0.526095
chr1_109747_109841	0.539201	0.458147	1.14522	0	0.00248563	0.800921
chr1_113846_113928	0.308981	0.718741	0.499524	0	0.00165253	0.858183
chr1_114522_114600	0.979035	0.753883	1.26368	0	0.00464189	0.682972
chr1_119400_119517	0.754417	0.545733	1.32317	0	0.00306145	0.765612
chr1_120943_121163	1.61747	1.70124	0.953492	0.149202	0.140707	1.05637
chr1_121615_121771	0.504236	0.608448	0.8529	0	0.0140219	0.416286
chr1_123014_123155	1.03019	1.3121	0.800358	0.0780196	0.0445572	1.61335
chr1_123284_123385	0.311511	1.37049	0.279845	0	0.000672414	0.936995
chr1_123369_123526	0.438485	1.17072	0.423762	0.0148001	0.0189103	0.85783
chr1_125806_125915	0.447502	0.607367	0.774	0	0.0026449	0.790833
chr1_133681_133857	0.160862	0.671163	0.33827	0.000244379	0.00829896	0.559834
chr1_135017_135725	8.07964	0.799838	9.09013	0.195804	0.00205683	17.0695
chr1_138192_138374	0.857699	0.694952	1.20473	0	0.0127034	0.440463
chr1_138677_139052	1.26364	0.588985	1.9792	0	0.00279192	0.781744
chr1_141412_141505	0.455595	1.00691	0.501935	0.00472578	0.0319014	0.351438
chr1_144502_144614	13.3755	9.79086	1.36242	0.0119147	0.0165982	0.823917
chr1_147408_147506	2.59724	2.01617	1.27459	0.0786649	0.0523246	1.42263
chr1_150307_150525	0.390599	0.875529	0.502905	0.0148463	0.0396444	0.500485
chr1_151590_151918	1.19344	0.95933	1.221	0.00277001	0.0344742	0.287133
chr1_155537_155625	1.37587	0.876611	1.51122	0	0.00418859	0.704792
chr1_155970_156188	1.65956	1.477	1.11576	0.0299619	0.0038823	2.87862
chr1_158972_159055	3.98565	3.36577	1.17886	0.00119617	0.00214259	0.922058
chr1_162147_162423	0.65266	1.18911	0.583861	0.144116	0.200886	0.730803
chr1_174356_174740	0.268244	0.737663	0.439608	0	0.00334324	0.749443
chr1_174877_174997	3.84325	5.49809	0.704392	0.341044	0.158643	2.08158
chr1_176177_176315	2.63312	3.07165	0.861733	0.000495293	0.0316442	0.252023
chr1_178229_178360	0.49783	0.670082	0.776319	0.0161733	0.0486247	0.446455
chr1_178482_178591	0.239773	0.536001	0.534233	0.00151668	0	1.15167
chr1_180063_181052	24.4116	8.83931	2.74201	0.448639	0.234504	1.87579
chr1_181121_181571	118.578	3.30089	34.8962	0.0164979	0.0990028	0.243094
chr1_181691_182004	3.26804	0.557627	5.12151	0	0.00829283	0.546662
chr1_186293_186392	3.1298	0.61818	4.49721	0.000390149	0.0107799	0.50001
chr1_187209_187290	12.9589	0.906346	12.9766	0.000483528	0.0159914	0.403347
chr1_189776_189990	1.16753	0.899318	1.26839	0.0691445	0.0125472	3.51018
chr1_191326_191410	2.24417	3.50742	0.649819	0.000180616	0.000721419	0.949559
chr1_196950_197022	2.0265	0.462472	3.78063	0.0216659	0.00184856	2.67255
chr1_200238_200308	2.07615	1.70705	1.20426	0	0.0018363	0.844858
chr1_201343_201507	4.10764	4.15944	0.987838	0.00251138	0.0156384	0.487994
chr1_258943_259028	0.444042	1.09179	0.456491	0	0.00318397	0.758497
chr1_259861_260225	2.62991	1.22803	2.05561	0.0162512	0.0216653	0.829022
chr1_264735_264964	0	0.525188	0.159952	0	0.000929695	0.914939
chr1_266835_267120	12.9581	0.804164	14.4422	0	0.00982427	0.504432
chr1_267144_267237	0.733922	0.688464	1.05765	0	0.00206908	0.828563
chr1_268760_268843	2.85561	2.53154	1.12315	0	0.000745922	0.930586
chr1_271342_271453	4.89989	2.47099	1.94473	0.190946	0.0808216	2.21253
chr1_272097_272185	0.114596	0.440846	0.396778	0.00146009	0.0082377	0.628374
chr1_273576_273676	0.504447	0.490586	1.02347	0.000482067	0.0044765	0.724075
chr1_275556_275703	6.69968	4.32812	1.53557	0.261632	0.145999	1.74123
chr1_278644_278759	0.448777	0.656025	0.725871	0.0219116	0.00567102	2.03634
chr1_280698_280784	7.86979	3.40361	2.27474	0.000486855	0	1.04869
chr1_282147_282234	0.741612	0.623586	1.16311	0.00323775	0.0120295	0.600909
chr1_283467_283539	0.267518	0.481936	0.631544	0	0.000574402	0.94568
chr1_284983_285057	1.23122	2.06658	0.614434	0	0	1
chr1_286078_286218	6.35503	2.02414	3.03889	0.0038939	0.00962824	0.707852
chr1_286311_286405	0.751685	0.459228	1.52296	0	0.00251014	0.799352
chr1_290400_290485	1.36053	0.64305	1.96559	0.000995498	0.00214259	0.905531
chr1_291086_291164	0.508815	0.704684	0.756589	0	0.0080233	0.554837
chr1_295970_296087	1.70279	0.545733	2.79185	0	0.00306145	0.765612
chr1_297512_297698	1.44958	1.26101	1.13855	0.0895554	0.0587444	1.4482
chr1_349266_349630	3.94912	1.20262	3.10843	0.0377132	0.022281	1.47806
chr1_354123_354346	0.827048	0.914456	0.913837	0	0.00195882	0.836203
chr1_356217_356502	23.6748	0.804164	26.2948	0	0.00982427	0.504432
chr1_356526_356619	1.5908	0.689005	2.14295	0.109054	0.00273066	9.35177
chr1_359269_359379	1.0403	0.746314	1.34737	0.00392231	0.0144752	0.568832
chr1_360005_360088	0.801664	0.378131	1.88581	0	0.0059528	0.626849
chr1_360763_360840	4.54248	2.58723	1.72761	0	0.00145651	0.872866
chr1_361735_362257	1.95561	1.76718	1.10091	0.000857048	0.0340087	0.246702
chr1_364027_364130	8.41194	2.3315	3.50069	0	0.000843934	0.922175
chr1_364980_365056	0.635802	0.599798	1.05145	0.000491159	0.00468477	0.714424
chr1_370178_370249	1.32327	0.432196	2.67433	0.0387084	0.00527897	3.18794
chr1_370587_370680	3.20934	1.52445	2.03721	0.131259	0.0903777	1.40727
chr1_370983_371061	4.7799	3.25764	1.45337	0	0.0030247	0.767772
chr1_371249_371338	2.32821	1.85353	1.24299	0.000981996	0	1.0982
chr1_373817_374183	6.94078	1.86026	3.59176	0.132938	0.0262106	3.94741
chr1_375534_375611	0.171313	0.571684	0.40393	0	0.00496656	0.668156
chr1_376521_376657	0.309132	1.03124	0.361668	0	0	1
chr1_378291_378542	2.39977	1.38888	1.67896	0	0.00203233	0.831094
chr1_379056_379150	0.363239	0.532757	0.732097	0.000489716	0.00367403	0.767127
chr1_379391_379760	1.97993	0.380293	4.33055	0.245992	0.0512955	4.17635
chr1_381129_381747	52.8702	2.00873	25.1195	0	0.0147984	0.403252
chr1_382193_382677	2.7188	0.500318	4.69551	0.0509925	0.0137983	2.56289
chr1_382950_383048	2.23052	1.62014	1.35484	0	0.00308595	0.764178
chr1_392595_392669	2.02818	2.70455	0.758833	0	0	1
chr1_393756_393831	8.16142	4.29136	1.88129	0.00293477	0.00106446	1.16904
chr1_394096_394177	0.51726	0.635481	0.83926	0.00585633	0.00897892	0.835471
chr1_394516_394670	5.15275	4.57034	1.12471	0.0495401	0.0856732	0.622328
chr1_396876_396965	8.08187	5.73598	1.40197	0.000492368	0.00382104	0.759159
chr1_402238_402312	0.621482	0.770103	0.829191	0	0.00461126	0.684403
chr1_405954_406042	0.257367	0.439765	0.66208	0.00443785	0.00670014	0.864534
chr1_407431_407531	0.917718	0.490586	1.72323	0	0.00470315	0.680126
chr1_409419_409539	1.23248	1.24182	0.993037	0.00464774	0.0569802	0.218688
chr1_411549_412160	1.0937	1.29859	0.853502	0.00398599	0.0101673	0.693498
chr1_412487_412602	0.682185	0.659269	1.03018	0.0318347	0.00597118	2.61939
chr1_414601_414699	18.2958	5.99333	3.019	0.00639443	0.00126048	1.45593
chr1_417844_418075	11.888	12.0097	0.989955	0.264486	0.188831	1.3805
chr1_420630_420728	1.53068	0.930135	1.58297	0.00340862	0.0107493	0.646222
chr1_421301_421415	4.26476	0.95122	4.15209	0.00119733	0.0257022	0.313632
chr1_422720_422809	0.314841	0.46031	0.740378	0.00583387	0.0149929	0.633536
chr1_432130_432345	2.81369	1.54404	1.77227	0.117936	0.0344742	2.87664
chr1_435558_435671	1.42722	1.12477	1.24695	0.0219952	0.0298187	0.803521
chr1_447718_447791	0.509692	0.366237	1.30769	0	0.000709168	0.933779
chr1_454942_455099	2.22697	0.869042	2.40132	0	0.00023136	0.977387
chr1_456049_456152	0.382043	0.614936	0.674247	0.0100983	0.0116681	0.927553
chr1_458221_458313	1.05546	0.673326	1.49414	0.00554368	0.0125839	0.688263
chr1_469854_469936	0.484138	0.66792	0.760676	0	0.00108896	0.901798
chr1_470528_470606	0.715984	0.704143	1.01472	0	0.0079988	0.555593
chr1_475411_475528	1.04252	0.544651	1.7723	0	0.0030737	0.764894
chr1_476955_477174	1.46039	1.42672	1.02205	0.0827054	0.100865	0.8362
chr1_477628_477784	0.664352	0.609529	1.07727	0	0.0140755	0.415359
chr1_479051_479155	1.17576	0.70144	1.59183	0.021857	0.0624689	0.439595
chr1_479295_479396	0.62086	1.37509	0.488689	0	0.000696917	0.934849
chr1_479380_479537	0.353392	1.17181	0.356495	0.0106305	0.0190512	0.710145
chr1_481795_481904	1.31309	0.605204	2.00381	0	0.0026449	0.790833
chr1_481918_482014	0.669535	0.702521	0.958897	3.82569e-05	0.00858074	0.540251
chr1_489668_489844	0.183331	0.648456	0.378553	0	0.00892991	0.528265
chr1_491000_491708	6.27667	0.84255	6.76535	0.123503	0.00308595	10.202
chr1_492150_492691	1.96173	1.12964	1.6767	0	0	1
chr1_493337_493456	0.261281	0.866338	0.373866	0	0.00102771	0.906807
chr1_493998_494307	0.468403	0.700899	0.709707	0	0.00300019	0.769219
chr1_494516_494683	2.97102	0.73496	3.67805	3.73776e-05	0	1.00374
chr1_500021_500114	0.603469	1.00745	0.635217	0.00589565	0.0320362	0.378142
chr1_503113_503207	13.1039	8.76146	1.49004	0.0072789	0.010345	0.849297
chr1_506003_506104	0.44485	1.40645	0.361678	0.115748	0.067884	1.61456
chr1_508904_509122	0.487933	0.886342	0.596074	0.0141609	0.0403427	0.479928
chr1_510182_510509	0.828063	1.04421	0.811094	0.000487567	0.0361037	0.227478
chr1_514129_514217	1.13274	0.886342	1.24981	0	0.00424985	0.701762
chr1_514562_514780	1.33188	1.47619	0.908444	0.0189342	0.00394356	2.0751
chr1_517564_517653	4.49847	4.64386	0.969352	0.000976085	0.00175054	0.934092
chr1_520743_521019	0.631787	1.19127	0.566719	0.112182	0.200788	0.579643
chr1_588041_588151	0.732825	0.72631	1.00788	0.00467817	0.00987327	0.738588
chr1_588777_588860	0.919829	0.41057	1.99743	0	0.00564651	0.63912
chr1_590491_591016	2.33098	1.29075	1.74796	0.000687158	0.0291632	0.272888
chr1_593091_593194	9.51979	2.52397	3.66612	0	0.000880689	0.919059
chr1_594044_594120	0.411147	0.598716	0.731552	0	0.0047399	0.67843
chr1_595482_595641	9.82848	2.18688	4.3415	0	9.65941e-05	0.990433
chr1_597766_598758	383.404	6.18796	60.9901	0	0.0339352	0.227608
chr1_598849_598920	1.14899	0.66035	1.64265	0.0420921	0.0131659	2.24866
chr1_599262_599354	2.23617	1.55351	1.41286	0.0917108	0.0749899	1.19674
chr1_599657_599735	4.28626	3.26304	1.30425	0	0.0030492	0.76633
chr1_599923_600012	1.88537	1.87256	1.00649	0	0	1
chr1_602071_602408	8.27755	1.44429	5.42484	0.129237	0.0329061	3.24517
chr1_603734_603811	0.159002	0.56844	0.387473	0	0.00496656	0.668156
chr1_604721_604857	0.289332	1.03556	0.342854	0	0	1
chr1_606482_606733	2.42404	1.38996	1.69403	0	0.00204458	0.830249
chr1_607242_607336	0.316286	0.547895	0.64252	0	0.00399256	0.714665
chr1_607577_607946	1.67098	0.375968	3.7208	0.177806	0.0503154	3.11372
chr1_612840_612938	1.98713	1.62352	1.21097	0	0.00312271	0.762038
chr1_622485_622559	2.4119	2.70888	0.894274	0	0	1
chr1_623646_623723	7.49217	4.51195	1.6462	0	0	1
chr1_623988_624069	0.502958	0.611692	0.847217	0.0076207	0.0100632	0.878261
chr1_624408_624558	4.04657	3.75503	1.07562	0.0159162	0.0773422	0.29672
chr1_626756_626845	9.11415	5.86357	1.54507	0.0017843	0.00233861	0.955074
chr1_627908_627997	0.25997	1.35076	0.248125	0	0.000978701	0.910855
chr1_637991_638065	0.509391	0.767399	0.70255	0	0.00467252	0.681546
chr1_641704_641792	0.856965	0.439765	1.77293	0.00840235	0.00675527	1.0983
chr1_643181_643281	1.2134	0.490586	2.22389	0	0.00459289	0.685265
chr1_645170_645291	1.48831	1.46862	1.01255	0.00506745	0.0651152	0.200591
chr1_647301_647915	1.88806	1.51079	1.23421	0.00390923	0.0104613	0.679781
chr1_648242_648357	0.634768	0.658188	0.96911	0.0229212	0.00600181	2.05734
chr1_648781_648913	0.265165	1.72783	0.199781	0	0	1
chr1_650355_650447	4.83141	5.47647	0.884326	0.000973236	0	1.09732
chr1_653591_653814	11.1727	12.1308	0.921668	0.187686	0.175403	1.06625
chr1_656370_656467	1.04342	0.779294	1.30039	0.00261436	0.00368628	0.921679
chr1_657040_657156	2.13599	0.834981	2.39148	0.00275365	0.0314236	0.307883
chr1_658461_658550	0.285172	0.46031	0.687428	0.00340628	0.0149929	0.536404
chr1_667874_668107	4.22489	1.49079	2.7187	0.253109	0.0610967	3.70072
chr1_670537_670650	1.68451	1.12477	1.45701	0.0206332	0.0298187	0.769317
chr1_682694_682767	0.595614	0.366237	1.49198	0	0.000709168	0.933779
chr1_689916_690073	0.986765	0.923647	1.06166	0	2.30852e-05	0.997697
chr1_691022_691125	0.268449	0.644131	0.49514	0.0081521	0.00900954	0.954894
chr1_693192_693284	0.666292	0.690086	0.969884	0.00290295	0.0113251	0.60506
chr1_704831_704913	0.321333	0.66792	0.548668	0	0.00108896	0.901798
chr1_705505_705583	0.552355	0.704143	0.811242	0	0.0079988	0.555593
chr1_710389_710506	0.735084	0.544651	1.2954	0	0.0030737	0.764894
chr1_711932_712118	1.497	1.15937	1.26809	0.0771695	0.0446552	1.5949
chr1_712568_712730	0.681301	0.622505	1.08138	0	0.0162973	0.380268
chr1_713968_714112	0.757165	0.982038	0.792176	0.000973236	0.0142118	0.453218
chr1_714241_714533	8.1423	1.24912	6.10939	0.0126096	0.0308233	0.55384
chr1_716784_716893	0.480219	0.605204	0.822768	0	0.0026449	0.790833
chr1_716907_717003	0.514531	0.702521	0.765751	5.38573e-06	0.00858074	0.538481
chr1_724665_724841	0.245763	0.670082	0.448995	0	0.00874001	0.533618
chr1_726003_726711	5.63437	0.839846	6.10139	0.0905377	0.00268166	7.9278
chr1_727153_727597	2.9855	0.88418	3.1351	0	0.0229977	0.303052
chr1_728243_728362	0.132453	0.866338	0.240551	0	0.00102771	0.906807
chr1_728785_729160	4.36611	0.594391	6.43169	0.000194837	0.00230186	0.828723
chr1_729454_729589	7.15905	1.23479	5.43834	0.0669819	0.000451887	7.36536
chr1_741751_741844	0.420771	1.00745	0.470245	0.00774674	0.0320362	0.422178
chr1_744841_744921	14.1166	3.94967	3.51056	0.00436968	0.00451325	0.990107
chr1_747714_747815	0.87808	1.40645	0.649262	0.115811	0.067884	1.61536
chr1_750616_750834	0.715125	0.886342	0.826411	0.0198947	0.0403427	0.593825
chr1_751899_752221	0.664863	0.993932	0.699187	0	0.0338127	0.228245
chr1_755847_755935	1.14783	0.852822	1.30961	0	0.0043111	0.698758
chr1_756278_756496	1.84342	1.47619	1.23298	0.0364209	0.00394356	3.3292
chr1_759421_759522	5.13969	5.64515	0.912019	0.00146088	0.00407832	0.81408
chr1_762611_762883	0.79032	1.02907	0.78854	0.0599108	0.179618	0.368694
chr1_774765_775143	0.258395	0.631155	0.490176	0	0.00520546	0.657658
chr1_775115_775391	0.650907	2.41476	0.2986	0.0376601	0.141981	0.313592
chr1_776579_776717	2.50417	3.07814	0.819399	0.00436846	0.0309826	0.350599
chr1_777342_777414	0.249695	0.379212	0.72973	0.223297	0.00047639	22.2688
chr1_779594_779763	0.0623934	0.936623	0.156656	0.000648824	0.0228813	0.323857
chr1_780201_780281	1.04422	1.11342	0.942976	0.0228927	0.032612	0.771911
chr1_781518_781594	0.219007	0.492749	0.538182	0	0.00270616	0.78702
chr1_784058_784130	0.225182	0.648456	0.43447	0	0.00612432	0.620181
chr1_788339_788459	1.91381	0.613855	2.82103	0.0290066	0.0119223	1.77931
chr1_795743_795833	0.265036	2.17769	0.160266	0	0.000868437	0.920095
chr1_808243_808372	0.660653	0.542489	1.18392	0.00193035	0.00870938	0.637666
chr1_811208_811299	9.58651	2.82349	3.31333	0	0	1
chr1_812003_812092	1.64594	1.10368	1.4505	0	0.00056215	0.946777
chr1_813343_813422	0.467262	0.923647	0.554158	0	0.00129724	0.885172
chr1_827509_827653	1.88272	2.71915	0.703304	0	0.038848	0.204717
chr1_828186_828289	1.35021	0.64305	1.9517	0	0.00874614	0.533443
chr1_829384_829614	1.24734	0.434359	2.52141	0	0.00235087	0.80966
chr1_832617_832805	8.93604	6.32204	1.40704	0.00194291	0.00680428	0.710707
chr1_834700_834788	0.680095	0.59331	1.12517	0.00290975	0.00965275	0.656893
chr1_834886_835194	1.14782	0.699818	1.56013	0.025422	0.0581073	0.52009
chr1_839152_839703	0.308443	0.620342	0.567013	0.00291764	0.00847661	0.699135
chr1_840384_840466	1.79906	1.37022	1.29168	0.00339966	0.00303695	1.02782
chr1_841888_841965	3.60313	2.51262	1.4174	0	0	1
chr1_844335_844427	5.05901	2.16904	2.27366	0	0.000574402	0.94568
chr1_853390_853930	22.5484	2.53911	8.58181	0	0.0177533	0.360318
chr1_855187_855334	0.176518	0.423546	0.528165	0	0.00368628	0.730659
chr1_855343_855503	0.160507	0.477611	0.451008	0.000648824	0.00401707	0.759704
chr1_861595_862213	0.576873	0.647375	0.905667	0.0575213	0.107285	0.575703
chr1_866379_867217	18.2261	3.57338	4.9889	1.90085e-06	0.0199593	0.33385
chr1_869196_869323	0.332184	0.885261	0.438649	0.0532202	0.0693542	0.796684
chr1_869428_869555	0.0885615	0.644131	0.253398	0.00130631	0.00290218	0.87631
chr1_872478_873203	2.17624	1.93547	1.11828	7.54776e-05	0	1.00755
chr1_874276_874365	0.354143	0.420302	0.872847	0	0.00208133	0.827723
chr1_875448_875523	0.807272	0.520863	1.46131	0	0.00641836	0.609074
chr1_875804_876462	10.2672	5.86573	1.73779	0.303717	0.0812136	3.43936
chr1_879324_879446	0.30041	0.654944	0.530383	0	0.0125625	0.443214
chr1_880248_880335	1.29962	1.24101	1.04371	0.121051	0.059063	1.89756
chr1_881317_881405	5.22883	1.00474	4.82358	0	0	1
chr1_895154_895419	0.14436	0.791188	0.274195	0	0.00377204	0.726109
chr1_898616_898704	2.43403	1.96291	1.22838	0	0.00101545	0.907815
chr1_899890_899970	0.128819	1.0361	0.201407	0	0.000929695	0.914939
chr1_900323_900436	9.98993	5.8506	1.69562	0	0	1
chr1_900769_900843	1.86428	2.02657	0.923682	0	0	1
chr1_902428_902526	1.57657	0.648456	2.24003	0.00195357	0.00758837	0.679629
chr1_904387_904830	1.11697	2.69536	0.435355	0.00326468	0.0658258	0.174936
chr1_904960_905153	0.62879	6.5556	0.1095	0	0.00643673	0.608393
chr1_906821_907038	30.8852	1.08314	26.189	0	0.00154227	0.866381
chr1_908168_908283	0.470167	0.878233	0.582854	0	0	1
chr1_909956_910265	0.516537	1.37374	0.418349	0.0492317	0.0646986	0.792942
chr1_913555_913657	0.978724	1.21722	0.818939	0	0.00246113	0.802495
chr1_914923_915014	1.40664	2.1101	0.681706	0.0375642	0.0626159	0.655011
chr1_915571_915720	2.47356	2.48559	0.995348	0	0.00437236	0.69578
chr1_916314_916455	0.132583	1.81567	0.121411	0	0	1
chr1_920607_920689	0.277122	0.707928	0.466776	2.4041e-06	0.00979364	0.505334
chr1_920982_921057	0.209867	0.799838	0.344359	0.00582774	0.0100938	0.787693
chr1_921428_921797	1.03137	0.890127	1.14265	0	0.0108442	0.47975
chr1_923658_923762	0.393531	0.88472	0.501189	0.0029311	0.0137294	0.544939
chr1_923885_923987	0.47776	0.717119	0.707069	0.000978632	0.0255307	0.30899
chr1_924243_924556	0.187706	0.829033	0.309683	0.0360356	0.0313869	1.11232
chr1_930052_930176	7.4839	2.77538	2.63754	0	0.00187306	0.842243
chr1_931106_931247	2.61926	1.12261	2.22415	0.0400938	0.0341312	1.13511
chr1_932985_933057	1.5582	1.41375	1.09543	0	0.00496656	0.668156
chr1_935199_935299	1.55245	0.628993	2.26676	0	0.00553625	0.643656
chr1_936161_936492	31.098	3.42307	8.85533	0	0.0100387	0.499035
chr1_938191_938380	0.746937	1.09828	0.706795	0	0.0116497	0.461899
chr1_939373_939532	17.049	6.68536	2.52735	0	0	1
chr1_940259_940340	2.87482	2.87648	0.999442	0.00524142	0.063449	0.20751
chr1_941885_942014	0.576841	0.746855	0.799241	0.141504	0.0266394	4.135
chr1_942029_942129	0.480092	1.8089	0.303889	0.0220082	0.0106329	1.55132
chr1_943649_943719	1.61811	1.06314	1.47714	0	0.0173115	0.366147
chr1_945048_945136	0.879447	0.597635	1.40395	0	0.00387005	0.720978
chr1_947603_947768	0.619435	2.64994	0.261618	0.0533943	0.0039068	4.55851
chr1_950038_950824	0.919542	0.53492	1.60578	0.00146373	0.00820095	0.629843
chr1_954802_954900	1.82457	2.04198	0.898499	0.0682838	0.0665119	1.02316
chr1_956737_956931	17.9127	0.653863	23.8939	0.00355632	0.0150388	0.541413
chr1_956963_957040	0.280069	0.609529	0.535663	0	0.00630197	0.613423
chr1_957402_957597	17.7974	1.22911	13.4657	0	0.00491143	0.670627
chr1_958186_958293	1.10992	0.769562	1.39141	0	0.0067369	0.597482
chr1_959279_959376	0.877177	1.55256	0.591311	0	0.0202166	0.330944
chr1_960005_960576	0.811581	1.34238	0.631997	0.0154188	0.0574213	0.377015
chr1_960689_960864	0.126769	0.920944	0.222117	0.00146039	0.0258798	0.31941
chr1_961013_961093	0.419435	1.80933	0.27205	0	0	1
chr1_961205_961290	0.37196	1.27831	0.342418	0.0400304	0.0161598	1.91249
chr1_962037_962132	2.20519	1.8436	1.18604	0.00671949	0.0226669	0.511818
chr1_964500_964868	27.6466	4.52925	5.99376	0	0.0395096	0.201981
chr1_965278_965371	0.577682	0.646294	0.908063	0	0.00357601	0.736593
chr1_967003_967077	1.04543	1.39104	0.768209	0	0.0061917	0.6176
chr1_967336_967416	1.14535	1.9544	0.606188	0.000403507	0.0139699	0.434024
chr1_968856_968933	5.94605	3.14086	1.86557	0	0.00113797	0.89783
chr1_969289_970206	1.02107	0.7847	1.26718	0.00867319	0.0447287	0.341195
chr1_971181_971346	1.20214	1.53066	0.798532	0.049058	0.0293347	1.50142
chr1_971650_971744	1.29434	0.391106	2.83919	0.0555524	0.0094751	3.36596
chr1_975000_975238	0.945844	1.29697	0.748653	0.104746	0.150508	0.714896
chr1_975891_976002	0.127354	0.656025	0.300722	0.00202326	0.0175875	0.435823
chr1_976152_976227	1.52237	1.25858	1.19417	0	0.00157902	0.863631
chr1_983430_983503	0.84541	0.673326	1.22252	0	0.00326973	0.753595
chr1_984546_984681	9.21894	6.1858	1.48254	0.0276988	0.0647476	0.504347
chr1_984835_984916	0.331516	0.880395	0.440145	0.000983767	0.0120755	0.497555
chr1_985700_985776	1.27978	0.723607	1.67529	0.000491159	0.0100264	0.523866
chr1_986038_986130	0.334322	1.00745	0.392182	0.00287165	0.0315951	0.309451
chr1_986919_987702	2.2483	1.73401	1.28042	0	0.0249426	0.286184
chr1_988560_989410	8.08838	2.245	3.49185	0	0.0280606	0.262739
chr1_989958_990618	2.5926	0.898237	2.69736	0.000489237	0.026621	0.286426
chr1_991150_991870	0.413097	0.766859	0.591904	0.000488759	0.0125227	0.465698
chr1_992116_992199	1.1116	1.43537	0.789127	0	0.00553625	0.643656
chr1_992301_992377	0.443613	0.610611	0.764994	0	0.0061427	0.619475
chr1_992851_993176	0.154454	4.74767	0.0524899	0	0.00168929	0.855484
chr1_996229_996894	1.59863	2.13173	0.761125	0	0	1
chr1_998714_998872	19.3626	2.12876	8.7325	3.818e-05	0.00941997	0.5169
chr1_999233_999336	0.456713	1.0042	0.504176	0	0.00286543	0.777277
chr1_999454_999569	0.461561	0.800379	0.623695	0.00192268	0.0251876	0.338832
chr1_1000001_1000091	0.807147	1.09557	0.758754	0.002361	0	1.2361
chr1_1001365_1001465	1.69975	1.10531	1.49319	0	0.00127274	0.887096
chr1_1004910_1005058	0.555539	0.947977	0.625528	0	0.00323297	0.755688
chr1_1005732_1005830	6.67781	5.26886	1.26243	0.000487329	0	1.04873
chr1_1007563_1007642	2.24932	1.9223	1.16171	0	0.0102531	0.493752
chr1_1008478_1009008	0.543292	1.04746	0.560624	0.00314089	0.075627	0.153467
chr1_1009739_1010354	1.13114	1.21127	0.938891	0	0.0277727	0.264742
chr1_1010444_1010551	1.98768	1.0042	1.89066	0.00339802	0.00265715	1.05853
chr1_1010707_1010790	4.24282	1.76897	2.32364	0.000972761	0.01059	0.532917
chr1_1010875_1011357	0.358138	0.841468	0.486621	0.000389294	0.0194784	0.352437
chr1_1012521_1012596	0.574426	1.12261	0.551629	0.000471915	0.00546887	0.676967
chr1_1013524_1013597	2.13655	1.69867	1.24345	0	0.0022406	0.816953
chr1_1018956_1019283	1.4573	0.907428	1.54581	0	0.00210584	0.826048
chr1_1019444_1020254	48.8053	2.71644	17.3642	0.448552	0.209217	2.09177
chr1_1020541_1020624	0.405034	0.924188	0.493107	0.0181688	0.0153742	1.11013
chr1_1020672_1020742	0.696337	1.33643	0.554385	0	0.00439074	0.694891
chr1_1022683_1022756	1.0426	0.855525	1.19578	0.000480676	0.00489305	0.703729
chr1_1025146_1025234	0.220971	1.40429	0.213371	0	0.0001456	0.985649
chr1_1025603_1026029	3.4921	1.46646	2.29313	0	0.0540644	0.156093
chr1_1026099_1026177	1.26179	1.17775	1.06577	0	0.00489917	0.671178
chr1_1027200_1027277	0.457778	0.658188	0.735672	0	0.0001456	0.985649
chr1_1028446_1029169	47.6925	2.83323	16.2935	0	8.43426e-05	0.991636
chr1_1029340_1029530	1.39408	2.25662	0.633991	0	0.0088319	0.531014
chr1_1033337_1033417	0.770328	0.860391	0.906223	0.0101537	0.00274291	1.58156
chr1_1033459_1033874	9.08021	2.30582	3.81583	0.0051563	0.0308601	0.370932
chr1_1036544_1036650	1.77987	1.38185	1.2686	0	0.000819431	0.924263
chr1_1040845_1041166	2.98817	4.52708	0.667411	0.241662	0.13022	1.79477
chr1_1041656_1041925	0.958926	3.38415	0.303927	0	0	1
chr1_1047899_1048004	0.199263	1.02151	0.266841	0	0.00311046	0.76275
chr1_1048956_1049305	2.42018	2.72077	0.893436	0.00471492	0.115959	0.116823
chr1_1050908_1051029	1.74929	0.702521	2.30435	0	0.00187306	0.842243
chr1_1052245_1053107	1.13276	1.16478	0.974683	0.000491642	0.0193299	0.357712
chr1_1053154_1053291	3.90758	2.29663	1.67217	0	0.00187306	0.842243
chr1_1055923_1056023	1.14465	1.68265	0.6982	0	0.0127217	0.440107
chr1_1056301_1056793	2.16117	2.48396	0.875079	0.0111975	0.0697953	0.265649
chr1_1057594_1058133	0.880222	0.67657	1.26225	0.00194331	0.00919332	0.622264
chr1_1058467_1058567	0.962044	0.906346	1.05535	0	0.0026204	0.792368
chr1_1058928_1059045	1.26417	0.561952	2.06082	0	0.0148933	0.401714
chr1_1059603_1059707	1.85847	2.94298	0.643602	0	0.00205683	0.829405
chr1_1060929_1061013	0.947338	0.991229	0.959779	0.00483834	0.0316809	0.355998
chr1_1062012_1062227	2.83341	3.21979	0.883612	0.00739265	0.0643066	0.234066
chr1_1063574_1063712	1.57287	2.58128	0.623906	0	0.00335549	0.748756
chr1_1064150_1064220	1.74304	1.20316	1.41428	0	0.000268115	0.973889
chr1_1064758_1065346	5.44491	2.94514	1.8209	0.0399825	0.121595	0.379822
chr1_1067092_1067192	0.881558	0.923107	0.959389	0	0.00318397	0.758497
chr1_1067507_1067589	12.6315	2.29879	5.30745	0	0.00144426	0.873801
chr1_1068425_1068495	0.788702	0.686842	1.12945	0	0.00239987	0.80646
chr1_1068676_1068893	12.027	1.70773	6.70843	4.87939e-05	0.0546769	0.155369
chr1_1068986_1069179	9.98644	3.1268	3.12583	0	0	1
chr1_1071243_1071314	0.661993	1.0999	0.635047	0	0.0137601	0.420874
chr1_1073252_1073362	0.562507	1.55107	0.401259	0.00049776	0.000978701	0.956193
chr1_1074392_1074480	2.50152	0.9842	2.39949	0	0.00585479	0.630724
chr1_1074780_1075007	0.533518	0.774968	0.724046	0	0.0112791	0.469944
chr1_1080022_1080102	1.98927	1.76318	1.12135	0	0.0207955	0.324723
chr1_1080584_1081053	121.916	4.10538	29.0143	0	0.0493598	0.168464
chr1_1083418_1083497	1.16159	0.43544	2.35617	0	0.00325748	0.754291
chr1_1084517_1084664	1.00816	1.11504	0.912042	0	0.00331873	0.750822
chr1_1086681_1086924	0.319241	0.984741	0.386489	0	0.00144426	0.873801
chr1_1087747_1088017	1.15304	2.07713	0.575548	0	0	1
chr1_1088110_1088384	6.00601	1.9494	2.97942	0	0.0213223	0.319262
chr1_1089439_1089587	0.685374	0.606285	1.11198	0.00635556	0.00984265	0.824263
chr1_1091592_1091925	5.71047	1.3313	4.05958	0.000244736	0.0467625	0.180484
chr1_1092253_1092369	1.12898	1.74533	0.665993	0	7.20911e-05	0.992842
chr1_1092656_1092757	5.05452	5.42889	0.932288	0	0	1
chr1_1096708_1097472	1.31069	1.0972	1.17833	0.000364782	0.0026204	0.821272
chr1_1098962_1099934	2.99421	0.813895	3.38574	0.223096	0.0277972	6.16702
chr1_1100094_1100165	0.734169	0.650619	1.11131	0	0.00935259	0.516727
chr1_1100203_1100343	0.437563	0.808489	0.591711	0	0.00126048	0.888061
chr1_1101488_1101746	0.693058	1.21181	0.604551	0	0.00897279	0.527071
chr1_1102258_1102384	0.901963	2.08551	0.458458	0	0	1
chr1_1102771_1102843	0.515314	0.960952	0.579964	0	0.00555463	0.642895
chr1_1105859_1105953	1.01974	1.61054	0.654612	0.000488281	0.0397914	0.210644
chr1_1106438_1106516	0.593213	0.50248	1.1506	0.0654006	0.00668789	4.51828
chr1_1109386_1109508	0.62043	0.773887	0.824398	0.0182292	0.0256532	0.791771
chr1_1112343_1112703	0.523776	1.21073	0.475899	0	0.0325753	0.234878
chr1_1113149_1113251	0.801066	1.05503	0.780127	0	0.00182405	0.845734
chr1_1115409_1115822	6.98915	2.12524	3.18579	0.0180371	0.0358587	0.611382
chr1_1115981_1116093	0.132583	1.33779	0.161764	0	0	1
chr1_1116210_1116296	0.411552	1.61717	0.297905	0	0.0103327	0.491818
chr1_1116435_1116536	1.42896	1.42186	1.00467	0.00242117	0.00972626	0.629677
chr1_1117043_1117231	6.62477	2.03428	3.15084	0	0.00326973	0.753595
chr1_1118274_1118347	0.242184	0.650619	0.455869	0	0.0146682	0.40538
chr1_1119997_1120100	1.2248	2.02522	0.62337	0.0029311	0.0468605	0.227418
chr1_1120956_1121097	8.63651	3.71178	2.29198	0	0.000856186	0.921134
chr1_1121639_1121712	0.637861	1.41294	0.487701	0	0.018323	0.35307
chr1_1123456_1124306	1.33312	0.678733	1.84033	0.00657166	0.0191676	0.568154
chr1_1128668_1128783	7.42604	3.19492	2.28413	0	0.00172604	0.852803
chr1_1133406_1133500	5.56941	0.999338	5.15711	0.00195393	0.0162506	0.455378
chr1_1134183_1134320	0.165112	1.09071	0.222651	0	0.00372303	0.728702
chr1_1134700_1134881	0.543399	1.16478	0.508705	0.000497265	0.00137075	0.923182
chr1_1136041_1136140	5.8378	3.44903	1.67308	0	0.00182405	0.845734
chr1_1136889_1136983	0.813646	1.10963	0.755309	0	0.00675527	0.596827
chr1_1137748_1137838	1.86341	1.02529	1.7448	0	0.00900954	0.526052
chr1_1141068_1141579	1.49615	2.61372	0.588176	0.0531288	0.092436	0.616275
chr1_1142012_1142187	21.5016	1.48755	13.6069	3.99584e-07	0	1.00004
chr1_1143211_1143503	0.26439	3.0976	0.113957	0	0	1
chr1_1145300_1145630	0.788042	0.861472	0.923627	0	0.00326973	0.753595
chr1_1147101_1147473	39.1417	4.6071	8.3367	0	0.00900954	0.526052
chr1_1148816_1149092	28.2263	5.98251	4.657	0	0	1
chr1_1149545_1149731	0.73101	2.63697	0.303624	0.000246792	0.00545049	0.663202
chr1_1150219_1150293	0.215913	0.55222	0.484365	0	0.00406607	0.71093
chr1_1151778_1151909	0.132973	0.893371	0.234527	0	0.00116247	0.895859
chr1_1157264_1157506	19.1491	9.49674	2.0058	0.0239016	0.10802	0.287253
chr1_1158328_1158399	3.89617	2.03266	1.8738	0	0.00164028	0.859086
chr1_1160227_1160301	0.611647	1.11558	0.585439	8.21324e-05	0.00578741	0.638619
chr1_1164172_1164266	7.81839	7.40767	1.05471	0	0	1
chr1_1166382_1166584	4.02621	3.07598	1.2992	9.78789e-05	0.0475711	0.175398
chr1_1167974_1168168	0.560393	5.26453	0.123104	0	0	1
chr1_1169313_1169408	0.187729	1.15613	0.229061	0	0.00322072	0.756388
chr1_1170229_1170299	0.870559	1.2156	0.737732	0	0.00497881	0.66761
chr1_1170442_1170601	0.750048	0.901481	0.848791	0.00211532	0.0984147	0.11175
chr1_1172703_1172881	1.60124	1.26912	1.24258	0.079184	0.0643311	1.19982
chr1_1175693_1176461	0.297129	1.49214	0.24943	0.00357865	0.0113833	0.635013
chr1_1176478_1176573	5.43459	3.75071	1.43729	0	0.00382104	0.723534
chr1_1176934_1177338	0.584702	1.02421	0.609053	0.000984898	0.0267313	0.299061
chr1_1179674_1179758	5.4842	1.5112	3.46587	0	0.00303695	0.767051
chr1_1180841_1181072	1.66177	1.99373	0.84145	0.00390381	0.0438466	0.258211
chr1_1181175_1181320	0.503439	0.532757	0.953667	0.00808107	0.0102224	0.894109
chr1_1181625_1181707	0.705941	0.978794	0.747076	0	0.00118698	0.893897
chr1_1182487_1182632	0.157577	0.95879	0.243275	0	0.00293894	0.772861
chr1_1184501_1184590	1.25939	2.30393	0.565486	0	0.000219109	0.978559
chr1_1184630_1185028	185.194	1.79952	97.5481	0	0	1
chr1_1185984_1186062	0.450533	0.736582	0.658074	0	0.00489917	0.671178
chr1_1186807_1186904	1.30845	1.93899	0.690759	0.0306325	0.0486002	0.693385
chr1_1187355_1187942	0.793287	1.05016	0.776663	0.0189336	0.0101612	1.43511
chr1_1189701_1189778	0.844767	0.566277	1.41798	0.00437012	0.00380879	1.04065
chr1_1190766_1190866	2.88211	2.01306	1.41128	0.0396041	0.00556075	3.18777
chr1_1192336_1192890	14.065	6.57723	2.12139	0	0.00636935	0.610898
chr1_1195361_1195435	1.77792	1.72364	1.02976	0	0	1
chr1_1195702_1196093	1.43667	0.727932	1.85604	0	0.000917443	0.915965
chr1_1197825_1197911	4.1458	2.56074	1.59572	0	0	1
chr1_1198044_1198200	0.198583	1.28751	0.215194	0	0.00292669	0.773593
chr1_1200918_1201001	0.830515	1.15288	0.742699	0	0.000941946	0.913914
chr1_1204222_1204321	5.54652	3.3409	1.641	0	0.00123598	0.889998
chr1_1204463_1204567	0.981428	1.62176	0.628094	0.000972435	0.0341802	0.248356
chr1_1208854_1208927	0.0541574	1.43024	0.100741	0.00243543	0.0335921	0.285268
chr1_1210076_1210153	0.776115	1.43024	0.572536	0	0.0206883	0.325857
chr1_1212459_1212659	3.56533	1.46484	2.3423	0	0.00757612	0.568954
chr1_1213846_1213967	1.64755	1.13774	1.41188	0	0.00153002	0.867301
chr1_1214163_1214276	1.0663	1.33319	0.813777	2.99968e-05	0.00771089	0.566318
chr1_1219108_1219443	1.43379	0.906346	1.52411	0	0.00556688	0.64239
chr1_1221610_1221688	3.59004	1.4124	2.43986	0	0.00187306	0.842243
chr1_1222516_1222603	0.768851	2.08686	0.397306	0	0.0021916	0.820237
chr1_1222895_1223222	0.414901	0.339204	1.17235	0.00389117	0.00968338	0.705731
chr1_1223732_1223845	1.15119	1.50593	0.779105	0	0.0130372	0.43408
chr1_1225026_1225103	0	1.15126	0.0799194	0	0.000990952	0.909839
chr1_1225652_1225819	0.281012	1.30372	0.271429	0.000482329	0.00323297	0.792137
chr1_1227258_1227523	33.3613	6.85404	4.81178	0	0.00965275	0.508835
chr1_1228753_1228905	2.61703	2.12795	1.21952	0.000880092	0.0148719	0.437446
chr1_1229023_1229223	2.25081	1.86073	1.19895	0	0.0059528	0.626849
chr1_1229254_1229349	8.21978	3.49768	2.31254	0	0.00128499	0.886133
chr1_1229518_1229593	0.826983	0.770103	1.06537	0	0.00209359	0.826885
chr1_1229845_1229945	0.755365	0.441928	1.57837	0	0.0105226	0.487268
chr1_1232234_1232341	0.499938	0.923647	0.586079	0.00760898	0.0286732	0.455328
chr1_1232383_1232472	1.03075	1.02961	1.00101	0	0.0488452	0.169937
chr1_1232607_1232685	0.608314	0.752802	0.830573	0.000978952	0.0102041	0.543403
chr1_1232756_1232876	0.717032	1.44321	0.529436	0.00290374	0.0274603	0.344465
chr1_1238497_1238617	4.04017	1.16153	3.28185	2.42307e-07	0.00128499	0.886154
chr1_1239918_1240006	1.74905	1.85319	0.946679	0	0.000525396	0.950083
chr1_1243791_1243916	0.232157	1.00853	0.299638	0	0.00810294	0.552397
chr1_1244695_1245337	0.890243	1.42402	0.649758	0.0867419	0.141197	0.63984
chr1_1246848_1246954	2.48098	1.38536	1.73761	0.000510201	0.0021916	0.862086
chr1_1247520_1247681	0.57574	0.979334	0.626071	0	0.00276742	0.783244
chr1_1251916_1251998	0.231455	1.24804	0.24588	0	0.00116247	0.895859
chr1_1252853_1252938	0.734505	0.74307	0.989841	0.00735218	0.00772927	0.978731
chr1_1258003_1258080	2.21594	1.35725	1.58926	0	0.0157923	0.387713
chr1_1258403_1258514	1.52848	1.22209	1.23175	0	0.00609982	0.621125
chr1_1258963_1259418	0.221185	0.864176	0.333119	0.000491159	0.0163321	0.398417
chr1_1261609_1261857	0.810243	1.42645	0.596313	0.0238979	0.0156904	1.31948
chr1_1264473_1264853	1.67842	0.861472	1.84968	0	0	1
chr1_1265529_1265676	6.21277	5.87871	1.05587	0.00582699	0.0105287	0.770968
chr1_1266855_1266929	2.53416	3.19925	0.798412	0	0.0038333	0.722894
chr1_1267499_1267674	1.80315	1.1345	1.54164	0	0.00478278	0.676463
chr1_1268060_1268155	0.192581	1.5777	0.174394	0	0	1
chr1_1269074_1269436	50.1404	1.51566	31.0959	0.00292253	0.0332491	0.298793
chr1_1270766_1270929	3.7657	3.13653	1.1944	0	0	1
chr1_1272561_1272755	0	0.806326	0.110336	0	0.00374753	0.727403
chr1_1273769_1273843	1.61342	0.902021	1.70997	0	0.000831683	0.923218
chr1_1273956_1274026	1.14684	1.79538	0.657829	8.11019e-05	0.00957924	0.514887
chr1_1274466_1274549	0.345705	1.49998	0.278569	0	0	1
chr1_1279040_1279290	2.13071	2.23148	0.95678	0	0.00664501	0.600781
chr1_1282599_1282770	5.97424	0.852281	6.37862	0.00546705	0.0101551	0.767403
chr1_1283673_1283743	1.26539	0.945814	1.30557	0	0.00153002	0.867301
chr1_1284072_1284369	2.98384	2.94298	1.01343	0.231529	0.13806	1.63129
chr1_1284479_1284707	18.7869	3.05219	5.99169	0	0	1
chr1_1285930_1286005	0.838924	1.14585	0.753638	0	0.00718407	0.581934
chr1_1293706_1293835	19.6914	3.94859	4.88846	0	0.00127274	0.887096
chr1_1293926_1294094	3.13394	2.13876	1.44452	0.01407	0.0107676	1.15902
chr1_1295208_1295293	0.274216	0.572765	0.556236	0.0208241	0.00824995	1.689
chr1_1296301_1296458	23.0884	1.71948	12.7445	5.68853e-05	0.0185795	0.351892
chr1_1298451_1298579	0.89669	1.93858	0.488913	0	0.00208133	0.827723
chr1_1299385_1299503	12.9227	10.0633	1.28134	0	0.0112148	0.471369
chr1_1299685_1299763	0.827071	0.846875	0.979085	0	0.00164028	0.859086
chr1_1301029_1301375	1.23356	1.99954	0.635168	0.00244617	0.0185718	0.43561
chr1_1302308_1302458	1.96454	0.901481	2.06149	0	0.00117472	0.894877
chr1_1303483_1303778	1.11582	1.51417	0.753215	0	0.00396806	0.715919
chr1_1307584_1307730	0.996775	1.2721	0.799343	0.0452443	0.0190573	1.90122
chr1_1307843_1308098	2.16259	1.59189	1.33732	0.000142563	0.0688151	0.128688
chr1_1308153_1308242	5.16076	5.4916	0.940833	0.0101439	0.00202008	1.67586
chr1_1308647_1308822	0.40868	0.940948	0.48867	0.0545474	0.0306273	1.58877
chr1_1310729_1310974	3.183	1.75429	1.77049	0	0.00371078	0.729353
chr1_1312174_1312244	2.52204	1.34049	1.82024	0	0.00981814	0.504588
chr1_1312511_1312625	2.8831	1.14315	2.39963	0.000461088	0.00448262	0.72232
chr1_1314491_1314622	0.981685	3.50309	0.30021	0	0.00285318	0.778018
chr1_1315098_1315246	0.257109	1.48511	0.225289	0.00839469	0.00331873	1.38111
chr1_1315637_1315897	1.79362	1.91446	0.940014	0.160965	0.140511	1.1359
chr1_1320003_1320075	2.00968	1.17397	1.65599	0	0.00101545	0.907815
chr1_1322511_1322796	1.07302	2.35583	0.477645	0.126899	0.144823	0.88423
chr1_1323072_1323180	3.45547	1.19019	2.75578	0	0.0063571	0.611355
chr1_1323841_1324284	2.0961	4.49032	0.478421	0.010694	0.0772932	0.237064
chr1_1324729_1324830	8.72129	4.46653	1.93173	0.00156427	0.0105839	0.561813
chr1_1329452_1330322	0.265156	0.661432	0.479565	0.0207805	0.0126972	1.35614
chr1_1333581_1333703	0.303138	0.690086	0.510245	0	0.0101367	0.496606
chr1_1333708_1333838	1.15079	0.745233	1.47982	0	0.00318397	0.758497
chr1_1337807_1337968	1.3863	1.79444	0.784559	0	0.0217235	0.315224
chr1_1339455_1339531	0.564258	1.1691	0.523408	0	0	1
chr1_1339812_1340076	0.20275	2.11389	0.13675	0	0	1
chr1_1340719_1341687	0.510796	0.712253	0.751977	0.00537818	0.0137953	0.64627
chr1_1342832_1343077	0.409701	1.8311	0.263944	0.00146867	0.0504869	0.189606
chr1_1344040_1344131	0.858541	0.771184	1.10027	0.000977039	0.0103756	0.538735
chr1_1344912_1345087	10.9184	2.83755	3.75089	0	0	1
chr1_1347013_1347231	2.18704	1.57027	1.36927	0.00484935	0.0137294	0.625778
chr1_1348071_1348169	0.271831	0.883639	0.378016	0	0.0118182	0.458333
chr1_1349040_1349570	0.748859	2.265	0.358925	0.28759	0.11194	2.44046
chr1_1349724_1349832	1.47942	2.09416	0.719832	1.32668e-05	0	1.00133
chr1_1351960_1352030	0.74002	0.745773	0.993198	0.0775465	0.013829	3.67395
chr1_1352596_1352676	1.11756	1.79582	0.642235	0	0.00056215	0.946777
chr1_1353069_1353207	0.275961	1.07557	0.319811	0	0.00440299	0.6943
chr1_1355110_1355256	0.520469	1.14099	0.49998	0.0220071	0.00986102	1.61156
chr1_1355360_1355479	0.894746	2.5483	0.375617	0	0.00291443	0.774327
chr1_1355708_1356696	6.64569	1.22857	5.07739	0.127259	0.0608272	1.93794
chr1_1359909_1359980	2.03282	0.780375	2.42263	0.000976558	0.0140985	0.455487
chr1_1360825_1361265	0.391463	0.341367	1.1135	0	0.00475828	0.677586
chr1_1368667_1368998	1.26835	0.718741	1.67129	0.000473311	0.009665	0.532586
chr1_1369449_1370006	4.52109	0.911753	4.56741	0	0.0108932	0.478624
chr1_1370801_1370918	0.253374	0.873367	0.363043	0.00976778	0.0313256	0.478342
chr1_1375063_1375144	0.720737	1.58067	0.488338	0	0	1
chr1_1375953_1376030	0.880775	1.16099	0.77778	0.000972287	0.00660213	0.660896
chr1_1377442_1377539	0.828183	1.29183	0.66688	0.000973236	0.00690229	0.649216
chr1_1379730_1380294	1.10695	0.831196	1.29613	0	0.0219042	0.313438
chr1_1382205_1382948	19.4488	5.71219	3.36342	0	0.0102776	0.493156
chr1_1385341_1385664	14.9463	2.82836	5.13815	0	0	1
chr1_1388491_1389409	0.885979	2.9246	0.325987	0.00532723	0.108608	0.129226
chr1_1389778_1390148	0.977947	1.57175	0.644801	0.000486855	0.0107615	0.505111
chr1_1391574_1391678	1.63116	2.10416	0.785409	0	0	1
chr1_1394451_1395109	2.90212	2.03293	1.40751	0.0209729	0.0094261	1.5944
chr1_1395468_1395553	0.517814	0.586822	0.899525	0.00194457	0.00872776	0.6378
chr1_1396227_1396954	2.25888	2.43909	0.929027	0.0279129	0.0231018	1.14534
chr1_1398813_1398946	1.05578	1.64447	0.662542	0	0.0059283	0.627813
chr1_1399258_1399361	1.19883	2.02333	0.611696	0.00242835	0.00733722	0.716859
chr1_1402680_1403061	0.568296	0.938785	0.643344	0.000302753	0.0143757	0.422665
chr1_1403823_1404709	0.533699	1.20262	0.486479	0.000973394	0.0131322	0.474378
chr1_1406659_1406752	1.20086	1.19397	1.00533	0	0.00646124	0.607488
chr1_1407549_1407652	7.26471	1.01934	6.57949	0	0.00186081	0.843113
chr1_1408723_1408815	2.4743	1.20533	1.97215	0.00324546	0.0218154	0.416322
chr1_1409409_1409508	0.661416	1.21398	0.579475	0.0912326	0.0421314	1.94187
chr1_1411193_1411561	0.412422	1.06259	0.440758	0	0.0210252	0.322319
chr1_1411793_1412253	5.14582	3.29007	1.54741	0	0.0214938	0.317523
chr1_1417848_1418054	0.629274	1.07935	0.618367	3.70185e-05	0.0172523	0.3683
chr1_1419013_1419114	0.886335	0.95933	0.931093	0	0.00328198	0.7529
chr1_1420184_1420270	3.06629	0.996635	2.88727	0.0016493	0.00785178	0.652557
chr1_1420296_1420454	0.791722	0.966899	0.835807	0.00811354	0.00427435	1.26896
chr1_1420615_1420872	1.24839	1.02475	1.19883	0	0.00578128	0.633662
chr1_1421851_1421921	0.632365	1.29426	0.52527	0	0.0034535	0.743301
chr1_1423440_1424128	3.24608	1.83921	1.72549	0.0036079	0.0156881	0.529735
chr1_1424702_1424894	1.04301	0.852822	1.1996	0	0.019604	0.337792
chr1_1425854_1425953	0.367882	0.837143	0.499264	0	0.0053341	0.652141
chr1_1426096_1426195	0.765021	0.784159	0.978355	0.00078247	0.0163627	0.409004
chr1_1427198_1427551	18.4044	1.85992	9.4414	0.00590103	0.0266517	0.433842
chr1_1427610_1427770	0.507829	0.737123	0.726093	0.0587393	0.0177533	2.4768
chr1_1427904_1428243	2.84909	3.71827	0.772363	0.290398	0.222155	1.29396
chr1_1428811_1429384	1.4584	1.63068	0.900456	0.00444361	0.0232641	0.43421
chr1_1430998_1431223	3.96307	5.33373	0.74775	0.110981	0.020186	4.00785
chr1_1431642_1431743	0.660116	0.764155	0.879605	0.00272774	0.00324522	0.960931
chr1_1432979_1433123	0.806438	4.4103	0.200971	0.000350323	0.000966449	0.943817
chr1_1435421_1435684	0.444315	1.33752	0.37865	0.00144906	0.0550935	0.175886
chr1_1435669_1435772	1.79014	1.66528	1.07073	0.00597469	0.00753937	0.910791
chr1_1435886_1435992	0.877707	1.05178	0.848865	0.00548792	0.0173107	0.567101
chr1_1439685_1439815	0.538278	1.29805	0.45655	0	0.00351476	0.739932
chr1_1444321_1444474	2.03629	4.07294	0.511939	0	1.08337e-05	0.998918
chr1_1445144_1445318	19.5403	6.38692	3.02768	0	7.20911e-05	0.992842
chr1_1445836_1446649	0.967488	0.719281	1.30296	0.0295337	0.0147831	1.59519
chr1_1447250_1447448	0.477702	0.737663	0.689659	0	0.0116283	0.462357
chr1_1448475_1448559	2.8511	2.12768	1.32474	0	0.000978701	0.910855
chr1_1449108_1449483	0.427955	1.18911	0.409551	0.00195296	0.0143634	0.490611
chr1_1451317_1451526	0.411744	1.08314	0.43253	0.000487803	0.0177027	0.378584
chr1_1452772_1452863	2.09164	2.30717	0.910461	0.120213	0.0671979	1.68675
chr1_1453306_1453659	2.83636	0.955546	2.78184	0	0.00897279	0.527071
chr1_1457647_1457720	1.90075	1.82099	1.04152	0.00048844	0.00717182	0.610794
chr1_1458358_1458928	1.0483	0.72631	1.38967	0.00048852	0.0120203	0.47631
chr1_1461561_1461837	25.4021	4.55952	5.47311	0	0	1
chr1_1463615_1464234	0.825892	1.05448	0.801996	0.12904	0.0118886	6.35217
chr1_1466077_1466514	5.75724	2.25094	2.49144	0.00532948	0.0196346	0.517282
chr1_1466614_1466697	2.07128	1.69171	1.21185	0	0.00039063	0.962406
chr1_1469093_1469452	7.47618	6.19012	1.20446	0.000974184	0.0186346	0.383249
chr1_1471828_1471970	0.603002	0.586822	1.02356	0.00613592	0.00886253	0.855449
chr1_1472038_1472172	3.5292	3.33441	1.05672	0.116708	0.10111	1.14038
chr1_1472818_1473703	1.481	2.02982	0.742317	0.000488759	0.0154301	0.412455
chr1_1474150_1474616	0.644044	1.01394	0.667941	0.00146627	0.0162192	0.437324
chr1_1476649_1477046	0.137817	0.906346	0.236317	0.000485424	0.0103756	0.514607
chr1_1477519_1478301	5.48376	7.76666	0.709801	0.161805	0.0831249	1.84489
chr1_1481797_1482119	1.38025	1.70759	0.818906	0.00161729	0.026278	0.320229
chr1_1483027_1483647	0.399484	0.80957	0.549143	0	0.0202564	0.330509
chr1_1484307_1484626	0.948022	0.755505	1.22503	0	0.00143201	0.874737
chr1_1487504_1487674	0.376027	1.23371	0.356919	0	0.00445199	0.691946
chr1_1494379_1494585	0.551888	1.60649	0.382006	0	0	1
chr1_1497129_1497241	13.3343	1.18262	10.4741	0	0.0124155	0.446121
chr1_1497702_1498511	15.5204	0.999338	14.2089	0.00146127	0.0182877	0.405167
chr1_1500387_1500951	1.27256	1.65481	0.782169	0.055826	0.030419	1.62859
chr1_1501065_1501648	0.760094	1.04367	0.752046	0.0620267	0.00758837	4.09513
chr1_1501828_1502826	8.37454	2.3953	3.3962	0.000487805	0.0197112	0.352991
chr1_1502883_1502957	1.29126	1.63785	0.800564	0	0.000672414	0.936995
chr1_1503929_1504005	0.899121	1.32995	0.698713	0	0.00486242	0.672838
chr1_1504903_1504979	1.56798	2.89432	0.55705	0	0.00288993	0.775799
chr1_1505228_1505306	0.883175	1.0799	0.833273	0.000565484	0.0302352	0.262593
chr1_1508144_1508296	0.906247	1.08855	0.84662	5.061e-07	0.000905192	0.917041
chr1_1509889_1510263	1.09984	2.13011	0.538018	0	0.030027	0.249832
chr1_1510347_1510614	0.833162	1.07179	0.796359	0.00186478	0.0434056	0.222164
chr1_1511854_1511941	5.40095	5.30562	1.01764	0	0.00129724	0.885172
chr1_1512182_1512354	0.510523	0.578172	0.900249	0.0175466	0.00868488	1.47427
chr1_1512422_1512585	3.56418	2.80619	1.26082	0.0677685	0.120712	0.594958
chr1_1516254_1516919	6.37783	1.09341	5.42799	0.000667559	0.029347	0.271115
chr1_1517907_1518903	3.73328	3.11058	1.19395	0.00895102	0.0589159	0.274988
chr1_1519851_1520118	3.90893	2.03333	1.87919	0.120531	0.021895	4.09252
chr1_1521675_1522368	0.262196	0.971765	0.337943	0	0.0230559	0.302518
chr1_1525986_1526346	0.675253	1.05611	0.670572	0	0.0124063	0.446304
chr1_1528327_1528495	0.813338	2.13876	0.407966	0	0.00233861	0.810464
chr1_1532003_1532118	0.960439	1.5385	0.6472	0	0.00275516	0.783996
chr1_1532748_1533008	5.46758	1.20262	4.27413	0.000487564	0.00727596	0.607061
chr1_1534990_1535207	0.144836	2.13335	0.109627	0	0.00609369	0.621361
chr1_1539813_1540222	3.04113	3.76801	0.812079	0.000262792	0.0430625	0.193409
chr1_1540321_1540434	1.08185	2.12443	0.531303	0.0786751	0.0347928	1.97967
chr1_1540435_1540756	0.986381	2.23986	0.464293	0.109454	0.16962	0.665036
chr1_1542354_1542445	0.418915	1.72347	0.284575	0	0.00167703	0.856382
chr1_1543025_1543099	2.33706	2.0036	1.15852	0	0.00550562	0.644927
chr1_1543540_1543865	17.3325	6.78484	2.53201	0	0.00608144	0.621835
chr1_1545748_1545835	1.52028	0.979875	1.50044	0.00070988	0.00478891	0.724183
chr1_1546695_1547075	2.97137	3.90966	0.765992	0.0883411	0.129533	0.704785
chr1_1550795_1550896	0.654882	0.708468	0.933719	0	0.0221125	0.311405
chr1_1554116_1554455	1.18858	4.54871	0.277191	0	0	1
chr1_1555993_1556415	0.357026	1.27264	0.332955	0	0.0301985	0.248766
chr1_1557221_1557533	1.18476	1.80075	0.675921	0.0130846	0.0346703	0.516778
chr1_1558324_1558413	1.11335	0.793891	1.35738	0.00339802	0.00593442	0.840823
chr1_1559181_1559354	0.524633	0.937704	0.601938	0	0.00295119	0.77213
chr1_1559813_1559928	1.538	0.691708	2.06894	0	0.00704931	0.586534
chr1_1562420_1562676	26.9345	1.47998	17.1107	0	0	1
chr1_1563286_1563727	1.13926	1.77711	0.660199	0.00724947	0.0151828	0.684971
chr1_1564361_1564435	0.422837	0.68522	0.665847	0	0.00521771	0.657129
chr1_1565080_1565194	7.31576	6.86269	1.06507	0	0.0010032	0.908826
chr1_1567191_1567266	0.337012	0.451659	0.792178	0.00146199	0.0148688	0.460898
chr1_1568406_1569265	0.728634	1.48268	0.523564	0.234844	0.0329061	5.70652
chr1_1570258_1570328	0.638393	1.1318	0.599444	0	0.00137075	0.87945
chr1_1570918_1571532	6.79743	6.66806	1.01912	0.000974342	0.017718	0.395928
chr1_1572406_1572498	0.395633	0.990688	0.454422	0.0163183	0.0211998	0.84354
chr1_1572982_1573296	2.43111	1.4105	1.67568	0	0.00534635	0.651621
chr1_1573404_1573502	7.26083	3.37117	2.12056	0.0048252	0.0227802	0.452261
chr1_1574154_1574243	1.82312	1.49052	1.20911	0.000467093	0.00546274	0.676923
chr1_1576809_1576879	0.468787	0.580334	0.836041	0	0.00236312	0.808857
chr1_1578384_1578619	0.287402	5.75977	0.0661123	0	0	1
chr1_1579402_1580224	0.841762	1.7355	0.513082	0.0277906	0.0501439	0.628336
chr1_1581663_1582344	0.876514	0.882558	0.993849	0	0.0165454	0.376714
chr1_1583889_1584872	1.07464	1.57459	0.701446	0.01725	0.0164041	1.03204
chr1_1585086_1585672	1.83656	0.980416	1.79242	0	0.0463214	0.177552
chr1_1585751_1585823	0.714493	0.75172	0.956291	0	0.00564651	0.63912
chr1_1585924_1586005	8.7211	4.67847	1.84601	0	0.00387005	0.720978
chr1_1587949_1588503	3.17677	1.6169	1.90854	0.0749166	0.0227618	2.59194
chr1_1588659_1588764	1.95474	1.02096	1.83301	0.00242358	0.00617333	0.768152
chr1_1589135_1589493	4.07725	6.24851	0.657988	0.0056769	0.104883	0.136459
chr1_1590283_1590708	0.883319	1.50539	0.612512	0.00532652	0.0460764	0.273315
chr1_1599189_1599288	1.29465	0.953924	1.3233	0.000971332	0.0053341	0.715486
chr1_1599510_1599761	1.28866	0.90094	1.38736	0.00380961	0.0337882	0.315373
chr1_1599914_1600362	0.376686	1.35887	0.32675	0.155321	0.114489	1.328
chr1_1600992_1601066	0.155374	1.04205	0.22361	0	0.00417634	0.705401
chr1_1602541_1602645	0.631263	0.697115	0.917387	0.057144	0.0207097	2.18641
chr1_1604243_1604316	4.2288	3.83938	1.09885	0.0157222	0.0242014	0.75208
chr1_1604625_1604797	3.87582	1.73692	2.16439	0	0	1
chr1_1608004_1608154	0.55356	1.7904	0.345726	0.0190576	0.0297697	0.730648
chr1_1612523_1613386	0.972838	1.56621	0.643879	0.00194884	0.0204831	0.391983
chr1_1613706_1613792	0.830476	1.55824	0.561124	0.0183837	0	2.83837
chr1_1614990_1615068	1.14385	1.76669	0.66634	0.000487567	0.0408205	0.206365
chr1_1615418_1615517	1.42811	2.34448	0.625126	0	0.00209359	0.826885
chr1_1615863_1615993	2.73262	1.8683	1.43912	0.00145842	0.00763125	0.649893
chr1_1616152_1616287	0.744046	1.22209	0.63842	0	0.00744136	0.57335
chr1_1618075_1618146	0.767564	0.990147	0.795823	0	0.0018363	0.844858
chr1_1621449_1621577	6.85677	2.07172	3.20335	0	0.00394356	0.717177
chr1_1621763_1621840	4.39619	5.18668	0.850475	0	0	1
chr1_1623349_1623588	11.0937	3.05219	3.5511	0	0.00417634	0.705401
chr1_1624893_1624979	1.37002	0.943651	1.40854	1.19035e-06	0.00422534	0.703054
chr1_1626487_1626565	1.52503	1.65447	0.926219	0	0.00117472	0.894877
chr1_1627413_1627690	31.8212	1.861	16.278	0	0.00725758	0.579455
chr1_1627797_1627979	13.3618	3.23709	4.03399	0	0	1
chr1_1629733_1630109	4.96261	1.49944	3.16524	3.82252e-05	0.0198383	0.336421
chr1_1631581_1631660	0.428224	1.04097	0.462961	0	0.00164028	0.859086
chr1_1633099_1633188	1.09556	2.0901	0.545892	0	0.0245505	0.289431
chr1_1641046_1641138	0.527021	0.938245	0.603924	0	0.000709168	0.933779
chr1_1641654_1641819	0.548143	0.791729	0.726839	0.0173061	0.0115487	1.26718
chr1_1644403_1644486	0.383207	0.68468	0.615802	0.00194552	0.00451938	0.822729
chr1_1645113_1645259	1.15491	1.27372	0.913514	0	0.00725146	0.579661
chr1_1649783_1650354	8.04912	1.62433	4.72596	0.000487329	0.0130219	0.455537
chr1_1652704_1653643	0.313869	0.891208	0.41754	0	0.00703093	0.587167
chr1_1653800_1653887	6.89144	5.41375	1.268	0.000487329	0.0073801	0.60341
chr1_1653987_1654059	0.732907	0.97609	0.774012	0	0	1
chr1_1654819_1655111	0.345032	1.50241	0.277726	0	0	1
chr1_1655861_1655934	1.91282	2.04739	0.937332	0	0	1
chr1_1656390_1656665	0.220057	0.931757	0.310206	0	0.0128106	0.438393
chr1_1658893_1659012	1.61583	1.98373	0.823442	0.00146056	0.0141935	0.473705
chr1_1660180_1661026	0.368204	0.886342	0.474687	0.00242953	0.0121704	0.560636
chr1_1665042_1665139	4.38444	1.67225	2.53037	0	0.000978701	0.910855
chr1_1666583_1667492	2.65542	1.71925	1.51459	0.000974104	0.0156361	0.428073
chr1_1668612_1668702	1.21619	0.717119	1.61077	0	0.0394116	0.202382
chr1_1669415_1669499	0.452899	0.898777	0.553576	0	0.00927295	0.518862
chr1_1673376_1673991	1.42587	1.40969	1.01071	0	0.00485629	0.673115
chr1_1674592_1674680	1.35789	2.6813	0.524177	0.000433023	0.00790079	0.582825
chr1_1679664_1680373	3.726	1.72388	2.09773	0.000486618	0.01675	0.392023
chr1_1681339_1681416	0.683537	0.705224	0.973067	0	0.0018118	0.846611
chr1_1683054_1683138	2.6114	0.672245	3.51106	0	0.00669402	0.599017
chr1_1683716_1683810	0.198583	2.40395	0.119245	0	0.00117472	0.894877
chr1_1685825_1686363	2.1073	1.44321	1.43033	0	0.013564	0.424376
chr1_1692085_1692197	1.1407	0.896615	1.24492	0.000483535	0.0356504	0.229648
chr1_1692316_1692471	1.24413	1.98548	0.644516	0	0.0102469	0.493902
chr1_1692918_1693249	7.76948	1.62365	4.56558	2.16221e-05	0.0146774	0.406106
chr1_1693710_1694380	2.82424	1.88675	1.47187	0	0.0658503	0.131839
chr1_1696766_1697071	0.354212	0.638724	0.61486	0.00388739	0.00956699	0.709736
chr1_1699573_1699662	2.46222	5.74895	0.438064	0	0.00352701	0.739262
chr1_1700258_1700347	1.29746	2.0901	0.638082	0	0.0245505	0.289431
chr1_1708178_1708270	0.648763	0.938245	0.721182	0	0.000709168	0.933779
chr1_1708786_1708951	1.3622	0.789566	1.64372	0.0733119	0.0116926	3.84056
chr1_1711540_1711623	0.302728	0.68468	0.513238	0.000977039	0.00451938	0.756027
chr1_1716824_1716936	7.38878	5.64947	1.30252	0	0.0104062	0.490047
chr1_1718910_1719256	0.312576	0.955005	0.391066	0	0	1
chr1_1721215_1721577	2.06153	0.942029	2.07434	0	0.000647911	0.939151
chr1_1731552_1732230	0.914344	1.42889	0.663453	0.0019528	0.0155036	0.468671
chr1_1733457_1733852	1.44683	1.23966	1.15465	0.00354204	0.0183551	0.477587
chr1_1734976_1735059	0.994508	0.780375	1.24323	0	0.013999	0.416685
chr1_1735912_1736843	1.06299	1.83948	0.59964	0.000487329	0.0190803	0.360634
chr1_1737455_1737536	0.822039	0.754964	1.07845	0	0.00369853	0.730005
chr1_1740616_1740988	1.8151	0.885261	1.94375	0	0.00423759	0.702366
chr1_1745360_1745472	1.2172	0.894993	1.32382	0.000485186	0.0359199	0.228336
chr1_1745591_1745746	2.75589	1.9325	1.40511	0	0.0088564	0.530324
chr1_1746197_1746517	2.74106	1.40861	1.88323	0	0.0106543	0.484161
chr1_1748556_1748689	0.132973	1.9817	0.111915	0	0.00161578	0.860898
chr1_1749506_1749675	0.376319	0.501399	0.792018	0.0038978	0.00752712	0.792931
chr1_1752883_1752979	2.59929	2.81106	0.927253	0.000487329	0.00275516	0.822203
chr1_1758644_1758714	0.743642	1.06962	0.721294	0	0.00324522	0.754989
chr1_1759239_1759433	22.6963	1.1691	17.9626	0	0.0017628	0.850138
chr1_1760643_1760754	7.62993	4.55303	1.66127	0.000974657	0.0135334	0.466344
chr1_1760982_1761438	0.47683	0.831737	0.619091	0	0.000243612	0.976218
chr1_1762734_1762818	2.88146	4.27622	0.681287	0	0	1
chr1_1763188_1763559	0.344166	0.806326	0.490073	0	0	1
chr1_1763593_1763704	4.41002	2.03874	2.10873	0.0673724	0.0770481	0.888846
chr1_1765423_1765532	0.0852059	0.57709	0.273532	0.0203112	0.0148535	1.2196
chr1_1766652_1766727	1.44511	1.51539	0.956492	8.33204e-05	0.00686554	0.597865
chr1_1768347_1768433	1.5589	2.69428	0.593678	2.80922e-05	0.0204034	0.329834
chr1_1769525_1769602	4.35183	2.07658	2.04533	0.00579299	0.018751	0.549302
chr1_1769707_1769783	0.687374	1.00529	0.712371	0.000486854	0.000427384	1.0057
chr1_1769944_1770061	6.59512	5.52621	1.18999	0.235066	0.0392156	4.97943
chr1_1770147_1770251	1.36571	1.09666	1.22484	0.000460718	0.0123665	0.467697
chr1_1770539_1770848	0.659003	0.993932	0.693831	0.0196025	0.0309336	0.723185
chr1_1771030_1771173	1.92839	4.69577	0.422953	0.342422	0.213824	1.57455
chr1_1771777_1771849	0.624513	1.03881	0.636204	0	0.000353875	0.965822
chr1_1773651_1773792	6.82857	6.65941	1.02503	0.141523	0.063547	2.06021
chr1_1774122_1774224	0.607232	2.19661	0.307946	0.161856	0.13218	1.20873
chr1_1774445_1774701	0.929663	1.54215	0.627021	0	0	1
chr1_1775235_1775313	0.368654	0.44409	0.861353	0.00918687	0.00649799	1.16298
chr1_1776436_1776971	5.69811	1.57148	3.46884	0.0167658	0.0204831	0.878054
chr1_1778318_1778398	0.594587	1.6342	0.400524	0	0.0377209	0.209552
chr1_1778535_1778641	1.11544	1.92074	0.601482	0	0.000978701	0.910855
chr1_1779627_1779716	2.18233	3.67069	0.60528	0.014872	0.0672469	0.32198
chr1_1783222_1783293	0.450198	0.51005	0.901891	0	0.00107671	0.902795
chr1_1783835_1784565	1.6644	1.92696	0.870468	0.000487329	0.0214264	0.333711
chr1_1785704_1785854	0.618167	1.04908	0.624994	0.0440949	0.0553385	0.827917
chr1_1792335_1792941	1.33392	1.22911	1.07885	0	0.00917494	0.521514
chr1_1797398_1797472	4.03673	1.31805	2.91719	0	0.00411508	0.708462
chr1_1800728_1800816	1.07448	1.5189	0.725479	0	0.00111347	0.899809
chr1_1806750_1807534	5.0175	5.10882	0.982467	0	0.0269518	0.270623
chr1_1812344_1812453	3.51969	3.22303	1.08927	0.00342975	0.0440181	0.248615
chr1_1813445_1813524	0.766225	0.554383	1.32373	0	0.00477666	0.676743
chr1_1814502_1815172	2.96133	2.01549	1.4471	0.000981836	0.0161361	0.420179
chr1_1815454_1815526	0.977815	0.732798	1.29421	0	0.000170103	0.983274
chr1_1818523_1818740	0.805882	0.816058	0.988892	8.79141e-06	0.00297569	0.771349
chr1_1818837_1818944	0.312247	0.923107	0.402937	0.111623	0.0363855	2.622
chr1_1819276_1819578	0.479471	0.82579	0.625921	0	0.0340087	0.227228
chr1_1822424_1822520	0.274001	0.770643	0.429569	0.00869922	0.0324282	0.440726
chr1_1823831_1823908	1.04137	1.33806	0.793689	0	0.00422534	0.702971
chr1_1824534_1824618	0.409111	0.763074	0.58988	0	0.00568327	0.637622
chr1_1825604_1826458	0.694799	1.06043	0.684916	0.000487329	0.00420084	0.738501
chr1_1828318_1828389	0.681652	1.0999	0.651431	0	0.00763125	0.567175
chr1_1828849_1828961	1.40573	1.98684	0.721537	0.00243188	0.012002	0.565035
chr1_1835882_1835967	1.22774	2.53479	0.503927	0	0.00389455	0.719707
chr1_1836062_1836156	0.555846	1.06368	0.563599	0.0448826	0.0306518	1.35007
chr1_1837230_1837885	0.823654	1.42564	0.60542	0.000974184	0.00879514	0.583884
chr1_1838370_1838485	0.910178	1.31075	0.716056	0.0673302	0.0391176	1.57439
chr1_1839754_1840403	0.669518	0.882558	0.783179	0	0.0166753	0.374878
chr1_1840505_1840587	0.396994	0.877151	0.508615	0.000486855	0.000966449	0.956267
chr1_1840834_1841384	0.458723	0.500318	0.930712	0.00242005	0.0112577	0.584261
chr1_1841986_1842305	0.372303	1.10531	0.391853	0	0	1
chr1_1843337_1843429	0.493075	0.755505	0.693246	0.0310838	0.0113802	1.92158
chr1_1844002_1844434	0.670724	1.314	0.545067	0.0205561	0.0310928	0.743588
chr1_1845553_1845655	2.02318	1.24966	1.57312	0.00579964	0.0496293	0.264964
chr1_1845799_1845896	13.8169	5.54567	2.46506	0	0.000647911	0.939151
chr1_1846543_1846613	1.02976	0.951761	1.07416	0	0	1
chr1_1848332_1848427	1.12321	2.14984	0.543688	0.00629204	0.0364222	0.350953
chr1_1849949_1850371	0.562583	1.09395	0.554949	0.000487329	0.0119468	0.477852
chr1_1850963_1851610	0.817995	1.36347	0.627274	0.000976085	0.0178069	0.394726
chr1_1856402_1856543	0.302356	0.811192	0.441571	0.109507	0.0202993	3.94422
chr1_1860630_1860791	0.75551	1.56053	0.515202	0.0310994	0.0159737	1.58235
chr1_1861432_1861504	0.8892	2.96352	0.322896	0	0.00319622	0.757793
chr1_1862053_1862265	0.714551	0.863635	0.845289	0.000968967	0.0221523	0.341156
chr1_1863985_1864214	0.634591	1.08909	0.617777	0.00130618	0.00606306	0.703862
chr1_1864947_1865643	0.657339	2.02198	0.356902	0	0.0167046	0.374467
chr1_1866761_1866998	0.454729	0.901481	0.553909	0.00702553	0.0122531	0.765085
chr1_1868138_1868216	0.52715	1.16478	0.495858	0	0.00766801	0.565995
chr1_1868754_1869250	1.66212	2.82566	0.602299	0	0.0182923	0.353453
chr1_1869836_1870234	0.352779	0.384619	0.934299	0.000485906	0.0148688	0.421649
chr1_1870900_1870979	1.43503	1.34508	1.06224	7.87315e-05	0.00423759	0.707896
chr1_1871969_1872043	0.605321	0.720903	0.859201	0	0.00047639	0.954527
chr1_1872504_1872630	10.5354	2.68833	3.81424	0	0	1
chr1_1874163_1874598	3.16688	1.51363	2.02455	0	0.0121337	0.4518
chr1_1876432_1876587	4.94325	3.63068	1.35183	0.00534066	0.067296	0.198467
chr1_1877291_1877367	2.44034	4.99421	0.498673	0.0401795	0.191771	0.248695
chr1_1879882_1879967	0.672334	1.14964	0.618045	0.00388267	0.0172563	0.509337
chr1_1880542_1880632	1.23099	3.00461	0.428713	0.00175012	0.117086	0.092458
chr1_1882424_1883273	2.59844	2.24797	1.14926	0.0118858	0.0143206	0.89989
chr1_1884047_1884450	1.50448	1.33508	1.11804	0.000474736	0.00658988	0.631393
chr1_1885146_1885287	0.869397	1.64123	0.556733	0	0.0128473	0.437688
chr1_1885369_1885459	0.466107	1.21506	0.430481	0	0.00555463	0.642895
chr1_1888332_1888419	0.673981	2.14687	0.344471	0.00194694	0.0499724	0.199207
chr1_1889841_1889912	1.73454	1.447	1.18587	0	0.00518708	0.658454
chr1_1890585_1890713	10.1075	1.71823	5.61398	0.0537435	0.0216041	2.01694
chr1_1890704_1890833	10.02	1.71043	5.58985	0.00625204	0.0143175	0.668327
chr1_1890830_1891177	1.44162	1.50539	0.960282	0.0122044	0.0770971	0.254939
chr1_1891248_1891343	0.202553	1.59716	0.17827	0	0.00645511	0.607714
chr1_1891362_1891548	0.480348	1.60554	0.340272	0.0343882	0.0317177	1.06401
chr1_1892921_1893098	0.904702	1.13666	0.81243	0.0190011	0.0747939	0.342019
chr1_1894730_1894856	0.30559	4.43409	0.0894534	0	0.0026449	0.790833
chr1_1895251_1895335	0.447783	0.765237	0.633102	0	0.00725758	0.579455
chr1_1896533_1897314	0.809196	1.55283	0.550085	0.00340402	0.025984	0.3725
chr1_1897657_1897730	2.04622	1.55026	1.30054	0	0.0112791	0.469944
chr1_1898077_1899043	0.28267	0.529513	0.607883	0.00113598	0.0100387	0.555725
chr1_1900305_1900714	0.969455	1.13018	0.869352	0.0110059	0.0324282	0.495093
chr1_1901080_1901307	8.48234	6.04307	1.39708	0.198698	0.257831	0.779215
chr1_1902629_1902736	0.866914	0.932838	0.936172	0.0177221	0.055412	0.423807
chr1_1907692_1908290	0.392344	0.907428	0.488714	0.000975605	0.00651637	0.664529
chr1_1909125_1909357	2.84868	2.57479	1.1024	0.0197134	0.05551	0.453571
chr1_1910017_1910109	1.08818	0.849038	1.25199	0.00192836	0.0213407	0.380604
chr1_1910177_1910271	0.507376	0.789566	0.682778	0	0.000647911	0.939151
chr1_1912275_1912363	0.423764	1.25426	0.386754	0.000487011	0.00704931	0.615099
chr1_1913087_1913711	1.06698	1.37022	0.793739	0.0255016	0.0445082	0.651307
chr1_1917676_1917764	0.818258	0.928513	0.892802	0	0.00445199	0.691946
chr1_1919132_1919278	7.26063	4.68063	1.53968	0.00390139	0.0541379	0.216742
chr1_1919265_1919618	0.238979	0.960952	0.319504	0.00146984	0.00682266	0.681809
chr1_1920044_1920133	1.09736	1.19289	0.926111	0	0.00173829	0.851913
chr1_1921963_1922082	1.43428	0.948517	1.46328	0	0.00333098	0.750132
chr1_1923155_1923234	0.189217	1.01448	0.259509	0	0	1
chr1_1924071_1924422	7.56095	1.70306	4.24885	0.0779082	0.0435771	1.64078
chr1_1924933_1925522	7.48241	2.20418	3.29072	0.000762356	0.0242198	0.314507
chr1_1927176_1927281	0.637325	0.924188	0.719912	0.00151209	0.00285318	0.895661
chr1_1928063_1928399	48.0377	8.00887	5.93642	0	0	1
chr1_1929338_1929501	2.99747	1.22371	2.33999	0.320174	0.0794494	3.69118
chr1_1930724_1930798	3.13188	2.5829	1.20462	0	0	1
chr1_1932529_1933494	0.754139	1.29994	0.610126	0.00254064	0.0138336	0.526175
chr1_1937889_1938664	1.10164	0.658188	1.58488	0.00133533	0.0102469	0.559854
chr1_1939040_1939271	0.535285	0.707928	0.786315	0.00173776	0.0346458	0.262909
chr1_1941087_1941191	3.5028	2.06334	1.66539	0.000492852	0.00624071	0.646083
chr1_1944143_1944365	25.8475	1.44754	16.7669	0.00227305	0.0169852	0.454806
chr1_1945832_1946192	0.311012	1.04043	0.360402	0.00777846	0.0476691	0.308284
chr1_1948379_1948464	3.35057	2.45531	1.35035	0.000976558	0.00540761	0.712411
chr1_1948547_1948630	1.01997	1.34481	0.775165	0.00679535	0.019068	0.577795
chr1_1948849_1949202	2.47229	1.6813	1.44405	0.179812	0.182264	0.987248
chr1_1949464_1949537	0.650017	1.10098	0.624504	0	0.0108656	0.479257
chr1_1952507_1952643	5.30384	3.24358	1.61619	0.0173403	0.09273	0.266137
chr1_1953964_1954037	2.08432	0.506806	3.5997	0.0186359	0.0030492	2.19446
chr1_1954962_1955113	17.5978	10.3272	1.69727	0	0.00203233	0.831094
chr1_1955235_1955314	1.01287	1.26372	0.816057	0	0.00238762	0.807258
chr1_1955672_1955773	0.360951	0.699818	0.57632	0	0.0102653	0.493454
chr1_1959226_1959299	0.64338	0.885802	0.754087	0	0.00177505	0.849254
chr1_1962112_1962942	0.954714	1.67988	0.592575	0.0110918	0.0117692	0.968885
chr1_1963435_1963541	2.30764	3.48038	0.672453	0	0.00402932	0.712793
chr1_1967824_1968219	4.7296	0.650619	6.43416	0.21026	0.0334574	5.06841
chr1_1968860_1969047	0.216207	1.18532	0.246014	0	0.000770425	0.928468
chr1_1969095_1969518	1.54176	1.27831	1.19113	0.00743274	0.0256348	0.489206
chr1_1970428_1970521	0.110378	0.960952	0.198291	0	0.000280366	0.972728
chr1_1970817_1971481	0.347887	0.748477	0.527873	0.00935367	0.0146299	0.785779
chr1_1976511_1976887	0.745451	0.657107	1.11669	0.000970848	0.0209547	0.354416
chr1_1980022_1980520	117.204	2.93973	38.5902	0	0	1
chr1_1980752_1980893	4.38191	1.5408	2.73154	0	0.00213034	0.824379
chr1_1983660_1984338	1.86284	1.6686	1.10983	0	0.015241	0.396182
chr1_1988760_1988897	5.19818	4.21351	1.22828	0.0213509	0.109637	0.26205
chr1_1989722_1989874	0.343956	2.58128	0.165576	0	5.98396e-05	0.994052
chr1_1993789_1994217	1.60755	2.12984	0.765775	0.00485084	0.0521041	0.239128
chr1_1995300_1996025	0.948048	1.39293	0.702007	0.0237656	0.0372553	0.714535
chr1_1996729_1997472	1.04297	2.1001	0.519506	0.0150472	0.0440181	0.463681
chr1_1998852_1998956	1.29014	1.08098	1.17711	0.0150889	0.0421804	0.48081
chr1_1999009_1999096	0.358357	0.669001	0.596042	0.00195026	0.00529735	0.781198
chr1_1999717_2000207	0.147389	0.632237	0.337854	0.0163339	0.0214816	0.836488
chr1_2000984_2001177	0.619268	0.609529	1.01373	0	0.000366127	0.96468
chr1_2001279_2001371	0.697428	1.33752	0.554727	0.0197495	0.0606802	0.420903
chr1_2002666_2003046	1.80839	0.744151	2.26073	0.006018	0.0142777	0.659783
chr1_2003903_2004028	2.89747	1.27669	2.1773	0.209212	0.00491755	14.6949
chr1_2004401_2005003	1.27359	1.78423	0.728997	0.00775525	0.0339597	0.403899
chr1_2005878_2005986	2.37727	3.9594	0.610256	0.237236	0.171679	1.36084
chr1_2007306_2007387	0.64975	0.985822	0.69049	0	0.00907693	0.524193
chr1_2008530_2009317	0.610339	0.966899	0.665797	0.00589261	0.00897279	0.837653
chr1_2010384_2010479	1.01898	1.39564	0.748166	0.0169197	0.0282627	0.703548
chr1_2011790_2011873	5.62858	4.61359	1.21533	0	0	1
chr1_2012254_2013129	1.51184	4.9423	0.319663	0.00147679	0.0605331	0.162715
chr1_2016252_2016343	3.27913	3.53661	0.929197	0	0.00143201	0.874737
chr1_2016801_2016896	1.5207	1.40239	1.07874	0.00589312	0.00886253	0.842576
chr1_2018309_2018430	8.62018	8.21648	1.04854	0.00199385	0.00443362	0.830966
chr1_2019217_2019340	2.01614	2.33907	0.867603	0.128725	0.0466155	2.4503
chr1_2019445_2019554	1.08282	1.26182	0.868556	0	0.00455001	0.687285
chr1_2024418_2024506	0.336926	0.721444	0.5319	0.00147203	0.00677365	0.683932
chr1_2025811_2025896	1.0328	1.54702	0.687791	0.165422	0.0374268	3.69879
chr1_2026807_2026886	0.755557	2.05577	0.396869	0	0.0276502	0.265603
chr1_2028276_2028420	3.28532	4.63089	0.715578	0	0.0152256	0.396422
chr1_2029035_2029108	1.52968	0.997716	1.4846	0	0.00246113	0.802495
chr1_2029363_2029438	0.625559	1.08638	0.611572	0	0.0038578	0.721615
chr1_2029701_2029787	5.09209	1.55013	3.14648	0.000953518	0.0013585	0.964346
chr1_2033920_2034018	1.54323	0.943651	1.5745	0	0.00279192	0.781744
chr1_2034370_2034843	16.8924	1.83978	8.75997	0.00638368	0.032073	0.389411
chr1_2035729_2035924	28.971	10.8678	2.65057	0	0.00424985	0.701762
chr1_2036004_2036189	0.494963	1.37428	0.403562	0	0.0107829	0.481164
chr1_2036895_2036994	0.772647	0.700899	1.08958	0.000962303	0.0241034	0.321443
chr1_2040166_2040613	1.39687	0.800379	1.66249	0	0.0123634	0.447159
chr1_2040649_2040723	1.44171	1.41969	1.01449	0	0.00235087	0.80966
chr1_2041981_2042266	0.440055	1.34995	0.372464	0.00194916	0.00967112	0.607447
chr1_2043949_2044419	3.07489	2.92351	1.05007	0	0.0299167	0.250522
chr1_2045188_2045274	0.733506	0.717659	1.01938	0	0.00366177	0.731969
chr1_2045541_2045776	0.132259	0.636562	0.315328	0	0.00412733	0.707848
chr1_2048449_2048545	3.65816	3.15275	1.15538	0	0.00355151	0.737925
chr1_2049140_2049222	0.213707	1.43699	0.204104	0	0	1
chr1_2050162_2050295	1.79925	1.71705	1.04524	0.00322352	0.0229915	0.400815
chr1_2052344_2052637	0.288439	0.878233	0.397082	0.00920155	0.067639	0.247318
chr1_2054558_2054631	2.07783	1.57067	1.30357	1.58095e-07	0	1.00002
chr1_2057686_2058373	1.459	1.76676	0.835138	0	0.013613	0.423495
chr1_2066303_2066418	1.09183	0.809029	1.3111	0.0276384	0.0194156	1.27954
chr1_2070699_2070862	0.279656	3.30629	0.111457	0	0.00499719	0.666792
chr1_2074398_2074473	4.08102	1.07124	3.56973	0	0.000304869	0.970415
chr1_2074837_2074922	0.721446	1.42807	0.53757	0.00675608	0.0348418	0.373671
chr1_2080296_2080389	16.3145	3.87181	4.13274	0	0.00124823	0.889029
chr1_2082789_2082972	0.486544	0.916619	0.576956	0	0.0046909	0.680694
chr1_2083626_2083761	7.91659	4.52925	1.73173	0	0.00336774	0.74807
chr1_2084982_2085052	0.550125	0.715497	0.797214	0	0	1
chr1_2085524_2085847	48.8511	4.11186	11.6222	0	0	1
chr1_2088906_2088979	1.19029	0.728472	1.55743	0	0.000402881	0.961272
chr1_2091866_2091971	2.18968	1.2702	1.67105	0	0.00116247	0.895859
chr1_2094329_2094823	37.8343	4.19188	8.83863	0	0.00503394	0.665162
chr1_2095674_2096014	1.77513	2.05793	0.868945	0.127104	0.163054	0.792262
chr1_2097501_2097702	1.87369	1.10747	1.63457	0	0.00736785	0.575777
chr1_2098623_2098724	5.95669	5.18668	1.14565	0.162558	0.0375004	3.63277
chr1_2098997_2099139	6.66382	2.644	2.46495	0	0.00511357	0.661657
chr1_2101456_2101562	0.793733	1.1372	0.722381	0	0.00237537	0.808057
chr1_2102276_2102374	1.57557	1.86614	0.852214	0.0714681	0.0596755	1.16925
chr1_2106366_2106941	14.119	2.87269	4.78321	0	0	1
chr1_2107672_2108042	1.07852	2.95271	0.386056	0	0	1
chr1_2109996_2110330	50.3535	1.15829	40.0969	0	0.000219109	0.978559
chr1_2110757_2110885	0.255544	2.12497	0.159797	0	0.00475216	0.677867
chr1_2112636_2112730	1.97397	2.3015	0.863614	0.0615627	0.146097	0.458449
chr1_2113978_2114080	0.696528	0.908509	0.789808	0	0.00472765	0.678995
chr1_2114747_2114825	3.29008	2.58182	1.2641	0	0.00056215	0.946777
chr1_2117341_2117418	0.735581	1.09503	0.699211	0	9.65941e-05	0.990433
chr1_2117950_2118608	2.31147	1.45294	1.55284	0.0134828	0.00727596	1.35928
chr1_2118688_2118804	5.45147	5.29481	1.02904	0.0294573	0.0143558	1.62004
chr1_2119174_2119255	0.807789	1.63082	0.524485	0	0.00362502	0.733944
chr1_2119741_2119827	0.367427	1.40888	0.309784	0	0.0397791	0.200887
chr1_2120459_2120899	0.720382	1.39158	0.550009	0	0.00992228	0.501951
chr1_2125121_2125201	0.154436	0.536001	0.400057	0.000487329	0.0258002	0.292941
chr1_2129356_2129452	2.39386	2.13092	1.11786	0	0.000696917	0.934849
chr1_2129864_2129943	0.698269	1.30994	0.566171	0	0.019725	0.336417
chr1_2132089_2132166	1.33296	1.04529	1.25117	0.00194173	0	1.19417
chr1_2133154_2133725	1.84066	1.66082	1.10213	0	0.0191859	0.342631
chr1_2137733_2137831	0.423713	1.12044	0.429117	0	0.0396566	0.201383
chr1_2139562_2139647	1.46824	1.2329	1.17657	0.000467883	0.00938321	0.540049
chr1_2140492_2140929	0.413742	0.890127	0.518865	0.0174322	0.0352828	0.605797
chr1_2141285_2141375	0.6651	1.81797	0.398912	0.00081103	0.0657278	0.142762
chr1_2141837_2142520	25.5319	5.47863	4.59465	0	0.00892378	0.528436
chr1_2149517_2150192	1.01203	1.49214	0.698451	0.000487329	0.0118458	0.480062
chr1_2150286_2150361	2.02433	1.1837	1.65485	0	0.000782677	0.927413
chr1_2151794_2151964	0.436752	0.903103	0.535092	0.00436035	0.00885028	0.761811
chr1_2154382_2154457	0.400806	0.620342	0.695234	0	0.000537647	0.948978
chr1_2155000_2155872	0.554465	1.18478	0.509398	0.124541	0.0978756	1.24718
chr1_2160207_2160296	5.41701	4.63305	1.16564	0.000974342	0.00225285	0.895656
chr1_2162085_2162173	2.82846	1.53553	1.79053	0.00531888	0.00977526	0.774649
chr1_2162583_2162654	0.823105	1.43294	0.60218	0	0.0117814	0.459106
chr1_2162844_2162998	10.0141	6.69834	1.48773	0	0.00129724	0.885172
chr1_2163852_2163944	0.422096	0.750098	0.614159	0.000486855	0.00546887	0.677933
chr1_2166501_2166764	6.29449	2.65535	2.32075	0.00190702	0.0248017	0.342139
chr1_2169578_2169855	0.554953	1.63217	0.378111	0.0098052	0.118752	0.153824
chr1_2172834_2173069	0.847016	1.11233	0.781151	0.000974184	0.011809	0.503195
chr1_2175316_2175616	3.25505	1.7628	1.80108	1.93233e-05	0.0317299	0.240099
chr1_2176285_2176472	1.22194	1.50836	0.82192	0	0.000464138	0.955645
chr1_2177051_2177277	0.282481	0.664676	0.500187	0.00194646	0.0245322	0.345952
chr1_2177789_2177973	1.66028	1.43645	1.14568	0.0034013	0.0156989	0.521475
chr1_2178451_2178587	2.6224	4.94447	0.539681	0	0.0127769	0.439042
chr1_2180285_2180746	0.211943	1.07503	0.265477	0	0.000439635	0.957888
chr1_2181060_2181142	0.526841	1.36293	0.428485	0.00238371	0.0129484	0.539633
chr1_2182062_2182148	1.71213	2.11281	0.818927	0	0	1
chr1_2182176_2182249	0.295218	0.571684	0.588399	0	0.00746586	0.572546
chr1_2182753_2182955	0.186893	0.532757	0.453402	0.00823403	0.0138336	0.765057
chr1_2183038_2183567	0.443156	1.45321	0.349698	0.0629655	0.0528882	1.16024
chr1_2187255_2187346	1.55229	1.46538	1.05552	0.0690086	0.0501439	1.31366
chr1_2187657_2187744	0.665483	1.1664	0.604456	0	0.00275516	0.783996
chr1_2188686_2189380	2.28727	2.86891	0.804089	0.000975292	0.015352	0.432917
chr1_2189573_2189700	0.132518	8.01752	0.0286439	0	0.00406607	0.71093
chr1_2194188_2194596	1.31263	1.36617	0.963481	0.0863406	0.0318279	2.30326
chr1_2194629_2194720	0.580223	1.30859	0.482911	0	0.0157815	0.387874
chr1_2195374_2195450	1.1373	1.90081	0.618399	0	0.000831683	0.923218
chr1_2196302_2196715	0.783608	1.09125	0.741749	0.00147525	0.0122011	0.516878
chr1_2198020_2198091	0.734782	0.333798	1.92436	0	0.00124823	0.889029
chr1_2199366_2199456	3.16132	3.42632	0.924851	0.00390615	0.0150465	0.555214
chr1_2199755_2200449	0.953234	1.43862	0.684533	0.0192237	0.0222534	0.906065
chr1_2201824_2202081	0.895977	2.49316	0.384079	0.141824	0.128553	1.09578
chr1_2202431_2202505	0.63173	0.962033	0.68899	0	0.00398031	0.715292
chr1_2202607_2202693	1.54881	1.6269	0.954782	0.00147419	0.00249788	0.918091
chr1_2204851_2205506	1.04562	2.05874	0.53069	0.120607	0.0429645	2.46594
chr1_2207884_2208022	10.3083	6.17499	1.65869	0.00244777	0.0628609	0.170843
chr1_2208324_2208403	0.609671	0.677651	0.912582	0	0.00772927	0.564039
chr1_2213561_2213902	0.527078	3.70205	0.164932	4.7707e-07	0.00172604	0.852843
chr1_2214342_2214438	0.726385	0.853363	0.866811	0	0.00511357	0.661657
chr1_2216097_2216175	1.21056	2.01225	0.620455	0.000975134	0.0106329	0.531925
chr1_2216360_2216444	0.886956	0.690086	1.24918	0.0695126	0.0243239	2.31654
chr1_2221307_2221395	1.12367	0.931757	1.18601	0.0238017	0.0249487	0.967179
chr1_2223354_2224122	1.28846	1.43132	0.906711	0.000136584	0.0135426	0.430564
chr1_2224202_2224305	0.865094	0.90094	0.964187	0.0495398	0.0112332	2.80409
chr1_2225506_2226123	0.524753	1.12639	0.509424	0.000487329	0.00834184	0.571771
chr1_2227228_2227351	0.628726	2.32042	0.301075	0	0.0153482	0.394506
chr1_2227662_2227891	2.87805	1.16261	2.35864	0.00384715	0.00410283	0.981871
chr1_2227920_2228040	0.891522	2.70779	0.353132	0.244262	0.0935141	2.4563
chr1_2228040_2228817	1.18592	3.12247	0.399047	0.0938828	0.196083	0.504081
chr1_2228903_2229052	0.609628	0.84255	0.752881	0.00403626	0.0262351	0.387366
chr1_2230912_2231043	0.389205	0.3857	1.00722	0	0.00486242	0.672838
chr1_2233160_2233382	3.44867	1.6907	1.98173	0	0.0322935	0.236443
chr1_2241895_2242041	1.56772	2.64886	0.606696	0.000975134	0.00544436	0.710624
chr1_2243931_2244006	2.84422	1.61203	1.71973	0.0125161	0.00892378	1.18983
chr1_2245431_2245592	0.193007	0.856066	0.306471	0.0153637	0.010835	1.21736
chr1_2247194_2247285	0.316799	0.803082	0.46153	0	0.00320847	0.75709
chr1_2249784_2249870	2.29937	0.862554	2.49272	0	0.00449487	0.689899
chr1_2252074_2252149	0.674347	0.679814	0.99299	0.00194647	0.00239987	0.963435
chr1_2253169_2253362	6.22823	2.58993	2.35256	0	0	1
chr1_2254704_2254774	1.0246	1.70921	0.621597	0	0.00578741	0.633416
chr1_2257686_2257777	0.0884315	1.50728	0.117236	0	0.0356014	0.219292
chr1_2258526_2258614	0.975994	1.58784	0.637499	0.000104205	0.00926683	0.524435
chr1_2261744_2262623	2.04873	2.82998	0.733361	0.000585674	0.0530842	0.167802
chr1_2262843_2263620	1.32978	1.76152	0.768071	0	0.0194662	0.339372
chr1_2264236_2265019	1.53065	1.38455	1.09841	0.000948966	0.0312399	0.265495
chr1_2267760_2267833	1.17642	1.44943	0.823797	0	0	1
chr1_2268817_2268976	1.40026	1.22749	1.13014	0.00586577	0.0784693	0.179336
chr1_2269616_2269707	0.458049	0.677651	0.717608	0.0110918	0.0154806	0.827758
chr1_2269750_2270094	17.884	3.42848	5.09682	1.44246e-06	0.0538438	0.156655
chr1_2272789_2272903	1.71327	6.58588	0.271208	0	0	1
chr1_2273188_2273403	0.845315	0.564115	1.42342	0.0233425	0.0125962	1.47558
chr1_2277580_2278059	0.293266	0.474367	0.684694	0.00446294	0.00649799	0.876649
chr1_2279356_2279446	0.482115	0.708468	0.720021	0.00771379	0.0193115	0.604329
chr1_2279549_2279656	0.34818	1.76177	0.240728	0	0.0121857	0.45074
chr1_2280176_2280251	0.763074	0.977172	0.801241	0	0	1
chr1_2285503_2286081	1.18131	2.04428	0.59755	0.000487567	0.0287773	0.270456
chr1_2286691_2286775	0.48673	0.841468	0.623208	0.000973708	0.0162946	0.417337
chr1_2287116_2287196	3.13465	2.42557	1.28076	0	0.00128499	0.886133
chr1_2287854_2287953	0.687865	1.32914	0.551288	0	0.00203233	0.831094
chr1_2287932_2288029	0.656493	1.27291	0.551015	0.0014471	0.0516386	0.185713
chr1_2288060_2288444	1.40279	0.927432	1.46266	0	8.43426e-05	0.991636
chr1_2289442_2289660	0.465409	2.41584	0.22474	0.00340307	0.075627	0.156529
chr1_2290635_2290709	0.765304	0.72685	1.04651	0	0.00334324	0.749443
chr1_2295596_2295813	0.181856	0.621424	0.390695	0.00420288	0.0130403	0.616437
chr1_2296191_2296269	0.866738	1.83812	0.498801	0	0.00442749	0.693121
chr1_2300045_2300115	1.53977	1.23804	1.2255	0	0.00336774	0.74807
chr1_2302143_2302308	0	1.01988	0.089295	0	0.00600181	0.624929
chr1_2304256_2304363	0.434626	0.43544	0.99848	0	0.00621621	0.616667
chr1_2305104_2305174	0.613015	0.661432	0.936413	0	0.00151777	0.868224
chr1_2308405_2308488	0	0.927972	0.0972789	0	0	1
chr1_2309609_2309899	1.13646	2.76727	0.431234	0.0357104	0.0899367	0.457394
chr1_2312534_2312627	0.496674	1.37509	0.4045	0	0.00275516	0.783996
chr1_2314779_2314883	0.686531	2.74672	0.276294	0.00240702	0.0277176	0.328945
chr1_2315110_2315326	3.13444	4.82336	0.656959	0.0560779	0.0831739	0.709189
chr1_2315635_2315779	1.10498	0.692249	1.52097	0.00269865	0.00883802	0.674097
chr1_2316821_2316891	0.574892	1.24479	0.501856	0	0.00154227	0.866381
chr1_2317106_2317253	2.1739	0.891749	2.29282	0	0.0400364	0.199854
chr1_2317333_2317487	0.761112	1.6863	0.482064	0	0.00372303	0.728702
chr1_2321593_2321707	0.808952	1.00637	0.821565	0	0.00244888	0.803285
chr1_2325063_2325357	5.35967	2.03982	2.55146	0.60758	0.243129	2.43978
chr1_2325504_2325832	1.25292	2.2769	0.569195	0.000573394	0.0116528	0.488315
chr1_2326936_2327591	4.46683	3.97562	1.12052	0.0857405	0.0738137	1.1423
chr1_2329940_2330029	6.82605	7.07463	0.965353	0	0.00166478	0.857281
chr1_2331769_2332055	15.3297	4.38651	3.43912	0	0.00627747	0.614346
chr1_2333368_2333456	1.92818	0.599798	2.89824	0	0.00474603	0.678149
chr1_2333590_2333690	0.403541	0.498155	0.841823	0	0.00455613	0.686996
chr1_2335322_2335392	1.40763	1.10314	1.25308	0	0.00358827	0.735929
chr1_2335803_2335877	67.7396	1.32454	47.6221	0.0531345	0.00563426	4.03821
chr1_2340674_2340931	1.62052	1.17721	1.34709	0	0.00111347	0.899809
chr1_2341664_2341746	2.05534	2.18661	0.942595	0	0.0355769	0.21941
chr1_2342609_2342692	1.4466	1.16694	1.22074	0	0	1
chr1_2342776_2342940	7.3153	9.06422	0.809157	0.0437166	0.0311786	1.30448
chr1_2343929_2344034	1.30937	1.82981	0.730313	0	0.00389455	0.719707
chr1_2344857_2345275	0.399233	0.770643	0.573407	0.000971338	0.000917443	1.00494
chr1_2345778_2345879	7.27784	3.74747	1.91758	0	0.00418859	0.704792
chr1_2345949_2346255	28.998	7.45957	3.84916	0	0.000329372	0.968113
chr1_2346982_2347123	0	2.99596	0.0323001	0	0.00160353	0.861807
chr1_2347308_2347395	0.368341	0.587903	0.680824	0	0.00787628	0.5594
chr1_2348556_2348934	0.585574	0.938245	0.66032	0.00649312	0.0546769	0.255008
chr1_2351956_2352072	6.35776	2.19012	2.81983	0	0.0001456	0.985649
chr1_2359839_2359943	0.828024	1.24182	0.691616	0.00340133	0.0128902	0.585461
chr1_2360574_2360689	1.59639	4.2546	0.389563	0.00338933	0.003478	0.993421
chr1_2361530_2361623	0.779213	1.08855	0.739738	0.000487092	0.0104491	0.512839
chr1_2362294_2362365	0.978101	0.664676	1.40988	0	0.00626521	0.614809
chr1_2363255_2363334	1.01744	0.858769	1.16549	0	0.00772927	0.564039
chr1_2363760_2363850	3.6594	2.72942	1.32868	0.126747	0.129729	0.978654
chr1_2366448_2366564	0.54941	0.727391	0.784889	0.204956	0.0542849	3.3438
chr1_2366674_2366748	1.53365	1.23966	1.21946	0	0.00103996	0.905801
chr1_2366931_2367121	5.95018	2.13389	2.70836	0.0796045	0.00150551	7.78796
chr1_2367428_2367508	1.02596	1.17667	0.881953	0.0144217	0.0173873	0.891718
chr1_2368743_2369410	0.843775	1.575	0.563449	0.00726226	0.0167281	0.645848
chr1_2371185_2371269	1.59999	1.41402	1.12283	0	0.0061917	0.6176
chr1_2372179_2372318	0.315553	0.41922	0.800341	0	0.00584866	0.630968
chr1_2392098_2392257	0.214465	1.201	0.24171	0	0.00796204	0.55673
chr1_2393776_2393865	1.04833	1.81826	0.598633	0	0.00748424	0.571944
chr1_2396618_2396750	0.736891	0.859851	0.871897	0.00337456	0.0144446	0.547137
chr1_2397388_2397499	1.44306	0.89229	1.55505	0	0.00324522	0.754989
chr1_2398146_2398348	29.2351	9.12478	3.18003	0	0	1
chr1_2401170_2401482	5.85236	5.75328	1.01693	0.58763	0.275473	2.09347
chr1_2405981_2406081	2.93113	2.46991	1.17947	0	0.00193432	0.83792
chr1_2407992_2408066	1.49282	1.3094	1.13014	0	0.000402881	0.961272
chr1_2411204_2411840	1.12132	1.82734	0.633678	0.000490677	0.00959149	0.535471
chr1_2412383_2412456	0.373284	1.33103	0.33073	0	0.00353926	0.738593
chr1_2412597_2412832	0.942986	1.38158	0.70397	0	0.0276257	0.265776
chr1_2413264_2413335	2.47609	1.85519	1.31757	0	0.00251014	0.799352
chr1_2421666_2422314	4.72836	1.24723	3.58393	0.0941378	0.0086175	5.59355
chr1_2422592_2422711	7.3962	1.51836	4.63197	0	0.00483792	0.673949
chr1_2423130_2423228	1.79341	1.7157	1.0428	0.00388339	0.0193284	0.473378
chr1_2424797_2425371	1.00877	1.57364	0.662488	0.000652316	0.0438956	0.197647
chr1_2427743_2427865	5.18145	6.2031	0.837913	0	0.00243663	0.804077
chr1_2427984_2428089	0.888452	0.9842	0.911688	0.000490436	0.0138259	0.440295
chr1_2431094_2431210	1.3177	1.2575	1.04435	0.000956945	0.0283669	0.285583
chr1_2431219_2431395	1.30225	1.7376	0.763089	0.00146963	0.00712894	0.669605
chr1_2435429_2435516	4.15302	4.70225	0.88563	0	0.00608757	0.621598
chr1_2435860_2436627	1.99824	3.32035	0.613457	0.250997	0.25293	0.992646
chr1_2437629_2437900	0.731225	0.604123	1.18051	0.0165183	0.028716	0.684943
chr1_2440365_2440757	89.5243	1.42294	58.8496	0.00049043	0.0114139	0.489889
chr1_2441185_2441273	1.78524	3.35495	0.545662	0	8.43426e-05	0.991636
chr1_2443249_2443366	13.0673	1.84137	6.78247	0	0.00288993	0.775799
chr1_2443463_2443557	0.517588	1.29967	0.441238	0	0	1
chr1_2443808_2443956	3.18014	1.95318	1.59759	0.110286	0.0279748	3.16752
chr1_2444083_2444183	0.121139	1.56053	0.133174	0	0	1
chr1_2446696_2446929	0.905114	1.24209	0.748917	0.00558664	0.0321587	0.369713
chr1_2448672_2448788	14.3347	3.36252	4.16883	0	0	1
chr1_2449474_2449568	3.93141	4.63954	0.85059	0.000489716	0.00556688	0.673848
chr1_2450476_2450774	0.882313	2.82944	0.335324	0	0.0134813	0.42587
chr1_2452399_2452501	3.72716	0.809029	4.21016	0	0.00566489	0.63837
chr1_2452919_2453105	1.83779	1.15775	1.54068	0	0.00209359	0.826885
chr1_2453916_2454036	11.3856	9.93359	1.14472	0	0.00670627	0.598578
chr1_2455873_2455956	0.578946	0.41057	1.32978	0	0.00161578	0.860898
chr1_2459250_2459761	1.21209	4.34975	0.294869	0	0.0742548	0.118688
chr1_2461998_2462514	1.30127	3.2306	0.420724	0.000959316	0.0189286	0.37884
chr1_2465540_2465631	0.760214	2.20742	0.372803	0.000477309	0.00765576	0.593422
chr1_2466554_2466627	0.595487	0.902562	0.693709	0	0.00954861	0.511545
chr1_2467155_2467246	1.61155	2.17444	0.752512	0.000974654	0.0103143	0.540242
chr1_2467689_2467800	10.4197	7.03138	1.47513	0	0.00205683	0.829405
chr1_2476237_2476317	2.59087	1.12477	2.19704	0	0.00171379	0.853695
chr1_2476424_2476506	0.509851	0.685761	0.776128	0.00145914	0.0063326	0.701612
chr1_2477652_2477759	1.8784	2.03833	0.925208	0.0752249	0.0305538	2.10153
chr1_2478299_2478494	1.54712	3.94534	0.407165	0	0.000280366	0.972728
chr1_2480974_2481208	3.21883	0.715497	4.06971	0.0389105	0.0164745	1.84746
chr1_2483544_2483628	1.97503	0.93446	2.0059	0	0.0026694	0.789303
chr1_2483727_2484183	25.9362	3.89777	6.51269	2.15102e-06	0.0578868	0.147336
chr1_2485479_2485741	29.0086	5.49809	5.19973	0	0	1
chr1_2488152_2488228	0.40274	0.641968	0.677576	0	0.00134624	0.881349
chr1_2491657_2492086	1.67132	1.03286	1.56358	0	0.00198332	0.834493
chr1_2494662_2494742	0.220863	1.14261	0.258217	0	0.0068104	0.59487
chr1_2494937_2495092	15.7184	6.3653	2.44666	0	0.000611156	0.942404
chr1_2495704_2495807	0.352071	1.2721	0.329475	0	0.00123598	0.889998
chr1_2497592_2497677	2.91005	3.07381	0.948402	0	0.000329372	0.968113
chr1_2500749_2500974	0.843702	4.55952	0.202532	0.0883756	0.067884	1.2631
chr1_2502971_2503080	0.322591	0.791188	0.474188	0	0.00333098	0.750132
chr1_2503779_2503929	0.916831	0.545733	1.57469	0.0343763	0.014025	1.84709
chr1_2506849_2506964	7.11378	5.60838	1.26372	0	0.00662663	0.601445
chr1_2508583_2508654	2.06503	4.11403	0.513767	0	0.00367403	0.731314
chr1_2509767_2509882	1.0546	0.529513	1.83412	0	0	1
chr1_2510835_2511126	0.715292	0.931757	0.790198	0	0.00286543	0.777277
chr1_2511713_2511992	1.0627	1.16424	0.919683	0	0	1
chr1_2513670_2513743	0.480219	0.785781	0.655037	0	0.0115333	0.464396
chr1_2514511_2514765	4.05706	1.09341	3.48335	0	0.00526059	0.655283
chr1_2516035_2516149	2.61938	1.5877	1.61129	0	0.00118698	0.893897
chr1_2518390_2518512	0.37694	1.16694	0.37645	0	0.00418859	0.704792
chr1_2519353_2519499	15.077	4.17025	3.55412	4.79029e-05	0.0373901	0.212025
chr1_2522664_2523034	1.45784	1.1318	1.26469	0.00145843	0.00110122	1.03218
chr1_2526259_2526482	2.58122	3.76152	0.694342	0.0543585	0.0216714	2.03207
chr1_2527668_2527761	0.595749	2.09875	0.316429	0	0.00118698	0.893897
chr1_2528504_2528598	0.876875	1.60216	0.573902	0.0179677	0.0261004	0.774722
chr1_2529467_2529633	1.49815	1.65042	0.913012	0.068494	0.0391666	1.59649
chr1_2529706_2529865	0.132518	0.957708	0.219832	0.00340654	0.0299044	0.335966
chr1_2530195_2530354	1.43848	1.31562	1.08679	0.00337471	0.0267252	0.364184
chr1_2530571_2530678	2.31646	1.5331	1.47968	0.0977472	0.0108687	5.1631
chr1_2533029_2533122	0.251718	1.18532	0.273642	0	0.00355151	0.737925
chr1_2533182_2533257	1.23824	0.731716	1.60901	0.00428954	0.0146115	0.580603
chr1_2536288_2536381	0.2615	0.54357	0.56171	0.00146197	0.00587317	0.722097
chr1_2536913_2537247	0.37172	1.20695	0.360933	0.000489237	0.00402932	0.747665
chr1_2537362_2537432	1.87848	0.937164	1.90759	0	0.00312271	0.762038
chr1_2538108_2538743	1.01696	3.56797	0.304518	0.000651359	0.00780277	0.598298
chr1_2546186_2546345	1.89288	2.72888	0.704476	0.025218	0.0660218	0.463262
chr1_2546367_2546455	1.07485	1.29805	0.840352	0.000487805	0.0170304	0.388
chr1_2548224_2548306	0.618669	0.677651	0.924153	0	0.00258364	0.794682
chr1_2548781_2548864	0.83765	1.92223	0.463671	0.000488281	0.0180259	0.374236
chr1_2549126_2549347	0.220971	0.882017	0.326849	0	0.00173829	0.851913
chr1_2553531_2553614	2.53869	1.00583	2.38617	0	0.00369853	0.730005
chr1_2556523_2556597	1.33008	2.93108	0.471805	0	0	1
chr1_2559699_2559808	0.344916	1.39672	0.297262	0	0.000586653	0.944586
chr1_2561378_2561509	0.952912	0.813355	1.1528	0	0.00965887	0.508676
chr1_2562180_2562332	0.963409	1.90364	0.530737	0.000488281	0.0082132	0.575862
chr1_2562882_2562978	0.642914	1.16964	0.585136	0.0298011	0.0248078	1.14345
chr1_2566777_2566893	5.30956	5.43754	0.97689	0.000487805	0.00685328	0.6223
chr1_2568047_2568147	0.687684	1.12477	0.643128	0	0.00589767	0.629023
chr1_2571029_2571107	0.977346	1.11017	0.890242	0	0.00153002	0.867301
chr1_2575975_2576057	0	1.28967	0.0719596	0	0.00222835	0.817772
chr1_2578788_2578860	1.62639	1.46754	1.10134	0	0	1
chr1_2580509_2580592	1.90354	2.89864	0.668148	0.000487805	0.017661	0.379155
chr1_2580684_2580783	0.373523	1.43213	0.309062	0	0.00168929	0.855484
chr1_2581843_2581913	0.628586	1.02799	0.645914	0	0.0118304	0.458076
chr1_2582188_2582260	1.77795	1.27967	1.36116	0	0.0111321	0.473213
chr1_2582850_2582926	0.691409	1.14477	0.635786	0	0.00463577	0.683258
chr1_2585207_2585600	0.952395	1.68995	0.587946	0.00528991	0.0310438	0.372526
chr1_2586132_2586256	0.529674	1.64886	0.360048	0.000485904	0.00211809	0.86531
chr1_2586746_2586894	0.268449	1.67407	0.207686	0	0.0001456	0.985649
chr1_2586990_2587088	0.21738	1.18316	0.247342	0	0.00409058	0.709694
chr1_2592133_2592669	0.479682	2.20445	0.251549	0.237362	0.0444347	4.54419
chr1_2595354_2595486	0.303425	1.26507	0.295535	0	0.000831683	0.923218
chr1_2595780_2595957	30.4872	5.21047	5.75979	0	0	1
chr1_2598774_2598864	0.425871	0.640887	0.709786	0	0.000623408	0.941318
chr1_2599831_2599919	1.55484	1.10693	1.37112	0	0.00139525	0.877559
chr1_2600659_2600741	4.14506	1.75052	2.29398	0.24337	0.00230186	20.5961
chr1_2604527_2604703	0.57893	1.4643	0.434016	0.00170232	0.00216709	0.961801
chr1_2605772_2605875	2.49096	1.46673	1.65373	0	0.00780277	0.56171
chr1_2606050_2606165	0.303063	0.679814	0.516871	0.000976085	0.00498493	0.732475
chr1_2608394_2609105	7.36079	5.96305	1.23053	0.0134043	0.0598961	0.334844
chr1_2611041_2611111	0.148261	1.0999	0.206901	0	0	1
chr1_2613825_2613910	4.67318	2.86837	1.60801	7.95079e-05	0.0139071	0.421612
chr1_2615013_2615100	0.456567	0.474367	0.969011	0	0.0046664	0.681831
chr1_2616319_2616401	1.6333	1.5781	1.03289	0	0.00128499	0.886133
chr1_2617234_2617631	2.06265	2.5483	0.816616	0.00194647	0.0177234	0.430916
chr1_2618223_2618301	0.75431	1.4151	0.563864	0.000974184	0	1.09742
chr1_2619629_2619722	1.24984	1.87269	0.684264	0	0.00148101	0.871003
chr1_2622693_2623044	1.86615	1.56324	1.18212	0.00242684	0.0196913	0.418535
chr1_2628649_2628763	0.459291	6.95352	0.0792925	0.000488042	0.00809681	0.579552
chr1_2628945_2629093	3.95564	4.00806	0.987241	0.00569047	0.0369	0.334551
chr1_2629206_2629425	1.27572	1.28183	0.995581	0.00583499	0.036459	0.340838
chr1_2630237_2631123	0.211391	0.695493	0.391444	0.00195455	0.0156874	0.465386
chr1_2632061_2632134	1.29942	1.4005	0.932632	0.000487805	0.0138734	0.43931
chr1_2632344_2632429	0.984496	0.874448	1.11293	0	0.00649799	0.606134
chr1_2634610_2635268	13.7059	2.37583	5.57626	0.000975134	0.00300019	0.844228
chr1_2636305_2636376	0.634451	0.845794	0.776545	0	0	1
chr1_2640944_2641289	0.370485	3.90642	0.117433	0	0.0457088	0.179505
chr1_2647783_2647903	2.24193	2.6467	0.852633	2.62902e-06	0.00722695	0.580638
chr1_2777544_2777635	0.206894	0.760371	0.3567	0.0228627	0.00572002	2.0905
chr1_2777944_2778032	3.94261	2.13281	1.81054	0	0.00168929	0.855484
chr1_2780092_2780174	0.281651	0.675489	0.492143	0.00532932	0.00658988	0.924016
chr1_2782477_2782576	2.21435	0.632237	3.16065	0	0.0112087	0.471505
chr1_2784931_2785046	10.9143	4.4276	2.43271	0.0016927	0.00351476	0.86518
chr1_2785108_2785308	0.515881	0.757668	0.718089	0	0.00375979	0.726755
chr1_2785531_2785641	2.28985	0.848497	2.51962	0	0.00128499	0.886133
chr1_2786073_2786222	0.941802	1.01718	0.932528	0	0.00477053	0.677024
chr1_2788228_2788469	0.807989	0.662513	1.19078	0.104177	0.054873	1.76001
chr1_2789061_2789137	2.07316	2.29825	0.906141	0	0.00845823	0.541764
chr1_2793840_2793993	0.454462	0.44409	1.01906	0.0266277	0.05132	0.59732
chr1_2801531_2801602	0.197026	0.350017	0.660032	0	0.00374753	0.727403
chr1_2806315_2806411	0.584682	1.04367	0.59867	0	0.0148658	0.40216
chr1_2808897_2809035	1.15714	1.01177	1.13075	0	0.00931583	0.51771
chr1_2811522_2811614	3.70072	2.8316	1.29646	0	0.00186081	0.843113
chr1_2812014_2812084	3.12046	1.32076	2.26672	0	0.00541374	0.648772
chr1_2812246_2812332	0.329887	0.591147	0.62199	0.00388156	0.00166478	1.19004
chr1_2818106_2818214	0.790256	1.38455	0.59968	0	0.00557913	0.641884
chr1_2818596_2818704	0.0441726	0.438684	0.267639	0.000325203	0.00269391	0.813398
chr1_2819273_2819867	1.02143	0.811192	1.23073	0.00582223	0.0123726	0.707216
chr1_2820146_2820412	14.1412	4.81038	2.90023	0	0.00917494	0.521514
chr1_2820564_2820799	6.86544	3.29656	2.05073	0	0.0174585	0.364186
chr1_2824862_2824965	4.30651	6.31339	0.68708	0	0.0107646	0.48159
chr1_2825016_2825181	1.94473	1.94385	1.00043	4.17372e-05	0.00405382	0.71452
chr1_2827666_2827928	0.982154	0.675489	1.39545	0.0711846	0.105178	0.704865
chr1_2952854_2952990	3.15745	1.78928	1.72418	0.0110925	0.0151506	0.838649
chr1_2956305_2956467	0.815582	1.81148	0.478991	0.00194457	0.00591605	0.750474
chr1_2959165_2959243	1.86833	2.52127	0.750905	0	0	1
chr1_2959973_2960269	29.989	7.78829	3.81439	0	0.0119499	0.455583
chr1_2960496_2960945	0.440973	1.89459	0.271221	0	0	1
chr1_2964337_2964411	1.15905	0.570602	1.8775	0	0.00248563	0.800921
chr1_2968251_2968321	0.592433	0.794432	0.774159	0	0	1
chr1_2968914_2968999	0.150959	0.995013	0.229184	0	0.005524	0.644164
chr1_2969500_2969576	2.08713	1.6911	1.22111	0	0.00832959	0.545566
chr1_2974142_2974318	0.778873	0.564115	1.32338	0	0.00396806	0.715919
chr1_2974511_2974815	20.0865	4.94447	4.00171	0	0.00214259	0.823547
chr1_3013246_3013510	0.298693	0.624668	0.550174	0.0256555	0.0535988	0.560632
chr1_3016284_3016799	2.72956	1.02259	2.52057	0.295837	0.165308	1.74457
chr1_3017289_3017385	1.00388	1.20803	0.843926	0.0444715	0.00216709	4.47695
chr1_3019629_3019846	1.13212	0.998257	1.12189	0	0.0084521	0.541944
chr1_3020190_3020405	2.59814	0.614936	3.77396	0	0.00542599	0.648257
chr1_3021325_3021417	0.681674	1.32481	0.548617	0	0.00538311	0.650064
chr1_3024948_3025038	1.57867	1.41104	1.11094	0.00142763	0.0601901	0.16281
chr1_3025764_3026532	0.441306	0.958249	0.511511	0.0131094	0.107383	0.196872
chr1_3029025_3029524	40.3249	2.30122	16.8351	0	0	1
chr1_3053349_3053421	0.49636	0.691708	0.753257	0.00484478	0.00674915	0.886301
chr1_3061400_3061478	1.18293	1.31589	0.906098	0	0.00165253	0.858183
chr1_3065461_3065564	4.74702	1.32724	3.39607	0	0.00325748	0.754291
chr1_3066330_3066426	0.532386	1.21073	0.482468	0	0.0022161	0.818592
chr1_3068953_3069123	2.04961	2.63048	0.787264	0.289844	0.110911	2.47987
chr1_3069288_3069377	1.45303	1.51782	0.959948	0	0.0237603	0.296206
chr1_3069463_3069557	6.67124	2.25987	2.86934	0.000971959	0	1.0972
chr1_3069558_3069748	0.252206	1.02907	0.311942	0.070435	0.0366673	1.72359
chr1_3070460_3070578	0.982668	0.927972	1.05321	0.0203018	0.0371941	0.642068
chr1_3070940_3071083	1.33179	1.01123	1.28847	0.0085289	0.0128198	0.811968
chr1_3074386_3074472	1.15641	1.69279	0.700811	0.000975292	0.00150551	0.953916
chr1_3074761_3074868	0.103601	0.841468	0.216259	0.0580937	0.0240666	1.99884
chr1_3075064_3075146	0.652711	1.18478	0.585867	0	0.00405382	0.71155
chr1_3076154_3076257	0.877428	0.707928	1.2098	0.0195998	0.00594668	1.85617
chr1_3079292_3079429	0.750568	0.935001	0.821804	0	0.011858	0.457498
chr1_3079745_3079830	0.416018	0.675489	0.66541	0.00194457	0.0144676	0.488179
chr1_3080904_3080989	0.535188	1.19776	0.489451	0.00194298	0.0321832	0.283122
chr1_3086453_3086573	1.14913	1.38942	0.838673	0	0.00432335	0.69816
chr1_3086927_3087021	1.45697	0.965818	1.46082	0	0.0034535	0.743301
chr1_3087143_3087325	13.3423	4.13998	3.17036	0	0.00630197	0.613423
chr1_3088258_3088334	0.626225	0.967981	0.679998	0	0	1
chr1_3088419_3088990	4.37322	5.88952	0.746841	0.0162491	0.159721	0.15466
chr1_3089890_3089965	3.99781	0.804704	4.52945	0	0.000402881	0.961272
chr1_3093157_3093306	0.696219	0.873367	0.818005	0	0.00111347	0.899809
chr1_3095932_3096009	1.38435	0.763074	1.71984	0.063124	0.0181997	2.59308
chr1_3101150_3101223	0.424181	0.657107	0.692347	0	0.0039068	0.719072
chr1_3105803_3105895	0.440298	0.948517	0.515297	0	0.00197107	0.835347
chr1_3108874_3108957	0.745584	1.19235	0.654299	0	0.00056215	0.946777
chr1_3109058_3109140	6.01141	5.08936	1.17768	0	0.000108846	0.989233
chr1_3109292_3109375	0.539514	0.345692	1.43488	0	0.00273066	0.785505
chr1_3109859_3110616	0.936921	2.37043	0.419733	0	0.0111474	0.472871
chr1_3111468_3111612	0.568441	0.648456	0.893093	0.0461079	0.0175308	2.038
chr1_3113452_3113543	1.44787	1.61649	0.901764	0	0.0288386	0.257476
chr1_3114113_3114728	3.16075	1.63203	1.88261	0.281113	0.105668	2.51681
chr1_3114761_3114849	1.65893	1.27615	1.27815	0	0.00197107	0.835347
chr1_3117925_3118273	1.69712	1.0972	1.50111	0.0586731	0.0816547	0.749259
chr1_3122760_3122836	1.57664	1.91115	0.833674	0	0.00143201	0.874737
chr1_3126212_3126285	0.677271	0.989066	0.713705	0	0.00982427	0.504432
chr1_3127063_3127141	0.631807	0.682517	0.935197	0	0.00188531	0.841375
chr1_3128643_3128745	12.1764	5.96738	2.02335	0	0.00441524	0.69371
chr1_3129025_3129503	0.447038	0.987444	0.503049	0.00678491	0.030762	0.411778
chr1_3129799_3129963	0.216313	0.414895	0.614325	0.00243253	0.000929695	1.1375
chr1_3130330_3130411	0.475295	0.933379	0.556712	0	0.00527284	0.654757
chr1_3130772_3130848	0.622727	0.819302	0.78617	0	0.00288993	0.775799
chr1_3131807_3131913	0.897846	0.708468	1.23424	0	0.0137478	0.421092
chr1_3133999_3134085	7.82376	1.62352	4.59743	0	0.000758174	0.929526
chr1_3134314_3134421	1.43767	0.943651	1.47336	0	0.00501556	0.665976
chr1_3143414_3143514	0.279809	0.554383	0.580408	0	0.00876452	0.532921
chr1_3146403_3147295	0.672174	0.603041	1.09833	0.0134978	0.0266027	0.641968
chr1_3148172_3148282	0.838257	4.81471	0.190908	0	0.000745922	0.930586
chr1_3148390_3148461	1.22001	0.953383	1.25312	0	0.00039063	0.962406
chr1_3149729_3149836	0.423181	0.702521	0.651921	0.0364628	0.016637	1.74429
chr1_3150532_3150620	0.637725	1.20695	0.564464	0.000472568	0.00545049	0.677815
chr1_3150846_3151079	5.25153	7.62825	0.692464	0	0.0177648	0.360169
chr1_3152255_3152451	3.42256	3.49768	0.979117	0	0.00849498	0.540687
chr1_3153220_3153300	1.54958	2.46234	0.64378	0	0.00204458	0.830249
chr1_3158362_3158486	2.458	1.03502	2.2537	0	0.000280366	0.972728
chr1_3158623_3158814	1.2038	2.21905	0.562213	0.0609585	0.116988	0.558781
chr1_3162187_3162375	0.937889	1.09341	0.869682	0	0.00853174	0.539615
chr1_3162836_3163364	80.204	7.21304	10.9809	0	0.00725758	0.579455
chr1_3165097_3165970	23.3783	4.68063	4.91113	0.000977026	0.0268722	0.297705
chr1_3167077_3167159	0.694871	0.532757	1.2562	0.000978952	0.0170493	0.405887
chr1_3167509_3168394	0.541485	2.80511	0.220812	4.96389e-05	0.0451943	0.182078
chr1_3170032_3170103	0.958777	0.484098	1.81267	0	0.0226332	0.306436
chr1_3173918_3173993	8.87229	1.60203	5.27152	0	0.0026449	0.790833
chr1_3178949_3179026	0.341209	1.21019	0.336751	0	0.00295119	0.77213
chr1_3180120_3180228	1.24564	1.20641	1.03003	0.0342575	0.0476691	0.767438
chr1_3184854_3185018	0.385898	0.918781	0.476941	0.00323616	0.00341674	0.98654
chr1_3185388_3185628	4.32241	3.66096	1.17587	0	0.00371078	0.729353
chr1_3189274_3189532	18.7065	2.29852	7.84086	0	0.00204458	0.830249
chr1_3190130_3190329	15.9558	8.6663	1.83153	0	0	1
chr1_3192972_3193180	1.94944	1.74392	1.11146	0	0	1
chr1_3194538_3194776	5.34564	4.4103	1.20738	0	0	1
chr1_3200311_3200384	0.526963	0.989607	0.575403	0	0.00850723	0.540329
chr1_3200883_3201035	0.179291	0.553302	0.427507	0.0202929	0.0279013	0.799256
chr1_3202310_3202418	0.794383	3.48687	0.249349	0	0	1
chr1_3202520_3202659	4.62427	0.784159	5.34324	0	0.00398031	0.715292
chr1_3208639_3208726	2.94334	3.21222	0.918822	0.00532584	0.0466645	0.270467
chr1_3210665_3211058	0.181784	0.51005	0.461903	0.00553611	0.00707994	0.909612
chr1_3211767_3211864	0.504306	0.839846	0.642984	0	0.00460514	0.684691
chr1_3212558_3212719	14.8495	7.5158	1.96296	0	0.00206908	0.828563
chr1_3215317_3215516	0.245529	1.02475	0.307206	0	0.00352701	0.739262
chr1_3216056_3216128	0.648306	0.614936	1.04668	0	0.000439635	0.957888
chr1_3219649_3219763	4.87323	4.11186	1.18077	0	0.00255914	0.796233
chr1_3221663_3221761	0.116683	0.769021	0.249341	0.00725302	0.00189756	1.45013
chr1_3222191_3222268	0.686143	0.949599	0.748994	0	0.0133527	0.428216
chr1_3224413_3224572	0.66468	0.406245	1.5105	0.0102193	0.0124032	0.902518
chr1_3225479_3225630	6.3349	5.92196	1.06857	0.197113	0.0517121	3.35612
chr1_3228781_3228862	0.355037	0.816058	0.496734	0	0.00326973	0.753595
chr1_3230704_3230802	0.525022	0.633318	0.85232	0.000486855	0.0124522	0.467074
chr1_3232139_3232229	0.13953	0.86742	0.247596	0	0.00249788	0.800135
chr1_3236139_3236239	0.272112	0.750098	0.437728	0	0.00056215	0.946777
chr1_3239621_3240499	9.30768	10.1845	0.914748	0.124395	0.280374	0.462834
chr1_3242143_3242219	0.0441511	1.61622	0.0839933	0	0.00265715	0.790067
chr1_3244856_3244945	0.19693	0.32731	0.694883	0	0.00834797	0.54502
chr1_3247683_3247779	1.71452	1.8387	0.935948	0	3.53367e-05	0.996479
chr1_3249167_3249274	1.37046	1.14261	1.18336	0	0.00145651	0.872866
chr1_3249536_3249609	0.711471	0.662513	1.06421	0	0.000978701	0.910855
chr1_3250067_3250158	0.529291	1.61446	0.367048	0.000486373	0.0214907	0.332999
chr1_3251280_3251437	3.242	0.990688	3.06412	0.00194454	0.00216709	0.981708
chr1_3253163_3253259	1.2741	1.44159	0.89135	0.00388264	0.106893	0.118764
chr1_3255801_3255970	8.42423	5.84411	1.43406	0	0	1
chr1_3256231_3256344	0.900383	1.09017	0.840539	0.00155413	0.00156677	0.998907
chr1_3256832_3256904	1.83988	1.56256	1.1668	0	9.65941e-05	0.990433
chr1_3257643_3257740	1.22402	0.421383	2.53943	0	0.00747198	0.572345
chr1_3260437_3260862	6.64472	0.650619	8.98554	0.18931	0.0296717	5.02399
chr1_3261099_3261186	1.16164	1.49133	0.792824	0	0.00056215	0.946777
chr1_3261744_3261834	3.57915	0.971225	3.43452	0	0.00277967	0.782493
chr1_3262700_3262957	0.132389	0.490586	0.393488	0	0.0100632	0.498426
chr1_3264248_3264752	2.48371	1.34671	1.78592	0.000296762	0.0113986	0.481189
chr1_3266640_3266712	0.864319	1.08422	0.814307	0	0	1
chr1_3273374_3273976	3.68476	4.66982	0.793482	0.0524493	0.0642331	0.841259
chr1_3276634_3276750	9.97802	10.5521	0.946107	0	0.00469702	0.68041
chr1_3277682_3277875	0.844192	0.812814	1.03438	0.0555358	0.0142807	2.69909
chr1_3280202_3280333	0.845582	0.409489	1.85594	0.00696928	0.00738622	0.976019
chr1_3281463_3281845	0.0882592	0.512212	0.307506	0	0.00154227	0.866381
chr1_3283342_3283425	4.79069	1.01718	4.37771	0.000485906	0.00873389	0.559729
chr1_3283502_3283794	0.318901	0.965277	0.393232	0.000971813	0.00351476	0.811839
chr1_3284800_3284876	1.56228	0.772806	1.90453	0	0.000206857	0.979733
chr1_3286813_3287046	26.0294	2.85539	8.84127	0	0.0017628	0.850138
chr1_3287197_3287924	0.286515	3.55824	0.105656	0	0.0117232	0.460336
chr1_3289797_3290053	0.977216	1.00042	0.978914	0.00194457	0.0132302	0.514183
chr1_3292538_3292635	2.98533	3.8902	0.773228	0	0.00485629	0.673115
chr1_3293889_3293980	0.628566	0.916619	0.716656	0	0.00512583	0.661121
chr1_3294084_3294238	10.8499	2.27284	4.61467	0	0.000219109	0.978559
chr1_3298755_3298834	4.6761	3.05327	1.51465	0	0	1
chr1_3301307_3301420	1.12916	2.69482	0.4398	0.0169472	0.0862122	0.28008
chr1_3302439_3302532	2.56933	2.38665	1.07346	0	0	1
chr1_3302979_3303093	0.284841	0.524107	0.616626	0	0.00480116	0.675623
chr1_3303724_3304329	23.9491	1.63771	13.8395	0	0	1
chr1_3304449_3304648	0.762666	1.07611	0.73349	0	0.00652249	0.605235
chr1_3310727_3311063	0.555566	0.758749	0.763397	0.182448	0.0187005	6.7054
chr1_3314529_3314749	0.435325	0.628993	0.734335	0.260284	0.114146	2.17715
chr1_3315093_3315232	3.7559	1.69806	2.14448	0.0126584	0.0414821	0.440121
chr1_3316240_3316337	3.47832	5.54351	0.634059	0.00239022	0.0193375	0.422333
chr1_3318443_3318665	0.134241	0.375968	0.492136	0	0.00604469	0.623259
chr1_3320289_3320381	0.33787	0.932298	0.42417	0	0.00117472	0.894877
chr1_3324136_3324210	2.47139	1.77907	1.36843	0	0.0034535	0.743301
chr1_3324692_3324790	0.220755	5.76409	0.0546982	0	0.00269391	0.787779
chr1_3325700_3326250	0.952986	4.21783	0.243869	0	0.0128136	0.438334
chr1_3331426_3331505	2.22439	1.47998	1.47116	0	0	1
chr1_3332421_3332518	0.826312	1.2037	0.710523	0	0.00757612	0.568954
chr1_3335482_3335666	7.28694	5.45484	1.32982	0.174904	0.0222197	5.73883
chr1_3337839_3338125	0.348792	0.353261	0.99014	0.00276076	0.00610594	0.792302
chr1_3341029_3341151	10.1977	7.92237	1.28362	0	0	1
chr1_3341527_3341607	0.760395	1.26209	0.631671	0.000488759	0.00793141	0.584938
chr1_3343480_3343552	3.46071	0.922566	3.48213	0	0.00288993	0.775799
chr1_3343596_3343676	1.34874	1.49214	0.909933	0	0.00508907	0.662731
chr1_3345637_3345872	0.298381	3.57446	0.108419	0	0	1
chr1_3351499_3351819	1.3405	0.990147	1.32138	0.369065	0.0990028	3.47757
chr1_3352476_3352554	1.52105	0.735501	1.94021	0	0.00155452	0.865462
chr1_3361683_3362069	4.93451	1.99076	2.40799	0	0.0146514	0.405657
chr1_3362789_3362877	4.91745	3.42956	1.42155	0	0.000525396	0.950083
chr1_3363770_3363876	0.202453	0.744692	0.358063	0.0175861	0.0242075	0.806433
chr1_3365866_3366073	0.256735	0.386781	0.732845	0.00146246	0.010492	0.559364
chr1_3370414_3370495	0.124969	0.550058	0.346076	0.00871607	0.00715345	1.0911
chr1_3370763_3371634	4.65437	3.22952	1.42794	0.0596309	0.0735687	0.833217
chr1_3373894_3373977	0.220648	2.30041	0.13358	0	0.00249788	0.800135
chr1_3375837_3375954	1.00686	0.768481	1.27448	0.0424021	0.0126421	2.31437
chr1_3376585_3376667	0.192282	0.511131	0.478265	0.00916914	0.00106446	1.7325
chr1_3376668_3376759	0.713881	1.26885	0.594571	0.00484744	0.0134721	0.632556
chr1_3381139_3381297	0.624147	0.579253	1.06609	0.0311287	0.00391906	2.95485
chr1_3383774_3384345	0.946333	1.26588	0.766051	0	0.0135579	0.424486
chr1_3384674_3384755	0.785062	0.391106	1.80218	0	0.00442137	0.693416
chr1_3386117_3386196	5.20766	3.16789	1.62419	0	0.000660162	0.938072
chr1_3388202_3388364	0.253644	0.596554	0.507705	0.0136482	0.0255613	0.664997
chr1_3393820_3393892	1.2209	2.12092	0.594753	0	0.007619	0.567569
chr1_3393975_3394069	0.645304	0.944192	0.713762	0.00419775	0.00628359	0.871905
chr1_3394445_3394567	0.836205	1.57797	0.557939	0.0414204	0.0160924	1.9707
chr1_3396915_3397046	0.183183	0.591147	0.409729	0.0287927	0.0337024	0.887655
chr1_3401385_3401965	0.253587	0.520863	0.569509	0.00243426	0.00663888	0.747302
chr1_3402981_3403138	7.93595	3.04246	2.55722	0	0.0170117	0.37021
chr1_3408304_3408421	0.483358	0.662513	0.765046	0.000483528	0.0122011	0.472209
chr1_3408452_3409265	0.887582	0.69333	1.24486	0.00388739	0.0166805	0.520507
chr1_3409600_3410227	1.1261	1.37022	0.833954	0.125848	0.228623	0.569297
chr1_3411023_3411196	0.308454	0.337041	0.934589	0.000649456	0.00557913	0.683572
chr1_3411995_3412124	1.74242	1.42186	1.21064	0.0210331	0.00578741	1.96568
chr1_3413097_3413193	2.19648	1.63487	1.32371	0	0.013074	0.433389
chr1_3414449_3414556	2.71237	2.27879	1.18227	0	0.00771089	0.564624
chr1_3421822_3422499	0.362992	0.721444	0.563631	0.0716347	0.0442387	1.5051
chr1_3424740_3424844	2.80308	0.80146	3.22042	0.017261	0.006547	1.64749
chr1_3426557_3426766	0.0764719	0.50248	0.292909	0	0.00599568	0.625169
chr1_3426960_3427091	1.4237	0.744692	1.80385	0.00194836	0.00238762	0.964541
chr1_3428064_3428390	27.5439	2.90297	9.20552	0	0.00405382	0.71155
chr1_3428950_3429137	0.528063	1.10585	0.520849	0	0.00334324	0.749443
chr1_3430870_3431006	0.247426	0.711172	0.428301	0.00340133	0.00394356	0.961112
chr1_3431786_3431878	0.0882376	0.478692	0.325281	0	0	1
chr1_3433394_3433695	26.8353	2.17363	11.8468	0	0.0171958	0.367703
chr1_3435626_3435736	14.0746	3.9886	3.46685	0	0.00248563	0.800921
chr1_3437723_3437799	1.07208	1.86424	0.596707	0	0.00602018	0.624213
chr1_3437992_3438070	2.23872	1.74584	1.26702	0	0.00451325	0.689025
chr1_3440901_3440976	0.216243	0.457066	0.567693	0	0.0075945	0.568359
chr1_3443174_3443372	49.9641	4.58764	10.68	0	0	1
chr1_3444791_3444940	0.923797	1.51417	0.634255	0	0.00330648	0.751513
chr1_3445384_3445478	0.492232	0.421383	1.13589	0	0.0017873	0.848371
chr1_3445748_3445828	1.27066	1.50877	0.851996	0	0.0211109	0.32143
chr1_3446378_3446450	0.730965	0.965277	0.780045	0	0.00955474	0.511385
chr1_3449923_3450077	8.43315	3.95075	2.10656	0.102162	0.0775872	1.28057
chr1_3450400_3450653	94.6665	7.68016	12.1805	0	0	1
chr1_3451318_3451453	1.47906	1.48755	0.994655	0	0.000513144	0.95119
chr1_3451680_3451763	0.212846	0.736042	0.3742	0	0.00139525	0.877559
chr1_3452722_3452819	3.48562	2.91162	1.19059	0	0.0115915	0.463144
chr1_3454754_3454894	4.61478	1.86282	2.40204	0	0.00380879	0.724176
chr1_3459081_3459270	0.265082	0.727932	0.440957	0	0	1
chr1_3461554_3461642	2.84307	3.38199	0.845229	0	0.000451887	0.956765
chr1_3465084_3465170	0.159458	0.722525	0.315441	0.134268	0.00565264	9.21684
chr1_3471502_3471578	1.68871	1.42861	1.17015	0	0.00195882	0.836203
chr1_3473890_3474302	0.37655	0.44409	0.875865	0.000826227	0.018627	0.378183
chr1_3477267_3477371	30.7107	1.76625	16.5094	0.00571884	0.00200782	1.30905
chr1_3477788_3477925	8.13833	3.89344	2.06297	0	0.00159127	0.862718
chr1_3479612_3479751	1.88125	1.20803	1.51468	0	0.00167703	0.856382
chr1_3482199_3482349	1.98264	1.27804	1.5113	0.0436902	0.0524472	0.85977
chr1_3484284_3484427	0.655214	1.876	0.382192	0.0004914	0.0434301	0.196358
chr1_3486708_3486779	3.4711	2.45909	1.39546	0	0	1
chr1_3487064_3487204	8.59312	9.39294	0.915746	0.0509373	0.0211477	1.9564
chr1_3490124_3490238	0.491332	0.924729	0.577062	0	0.00389455	0.719707
chr1_3491309_3491396	0.871136	1.20641	0.743363	0	0.00690842	0.591421
chr1_3491422_3491503	0.487261	1.22101	0.444556	0	0.0185764	0.349939
chr1_3491739_3491810	1.29885	2.1858	0.611976	0	0.00922395	0.520185
chr1_3491981_3492257	7.99039	1.15234	6.4602	0.00180825	0.0118795	0.539696
chr1_3493110_3493446	2.15899	4.13133	0.533873	0	0.000513144	0.95119
chr1_3500448_3500615	0.460806	0.515456	0.911205	0.00689801	0.0157731	0.655645
chr1_3501965_3502141	35.5819	4.12916	8.4371	0.00328201	0.00326973	1.00093
chr1_3502189_3502265	0.143508	1.12909	0.19812	0	0.000219109	0.978559
chr1_3503430_3503536	0.72064	1.03502	0.723017	0.000967957	0.0059283	0.688583
chr1_3503610_3503818	0.225426	0.398676	0.65258	0.0212763	0.0113251	1.46664
chr1_3504060_3504191	13.7251	1.7255	7.57335	0	0.00301245	0.768495
chr1_3505011_3505106	7.20827	4.69793	1.52321	0	0.000255863	0.975052
chr1_3510271_3510751	5.24841	2.43044	2.11363	0	0.0164749	0.377716
chr1_3513157_3513255	1.69053	2.37043	0.724787	0.0371233	0.0375616	0.990783
chr1_3513293_3513433	0.132389	4.39733	0.0516726	0	0.00227736	0.814508
chr1_3514851_3514951	0.358992	0.953924	0.435507	0	0.00768639	0.565407
chr1_3518635_3518729	4.66089	2.40016	1.90423	0	0.00203233	0.831094
chr1_3522558_3522654	0.776766	0.874448	0.899757	0	0.0162349	0.381172
chr1_3525883_3525987	0.416231	0.743611	0.61193	0	0.00542599	0.648257
chr1_3529662_3529775	0.952766	0.810651	1.15606	0	0.0140434	0.415915
chr1_3531476_3531594	0.789371	1.22155	0.672978	0.00231975	0.0182005	0.436864
chr1_3531621_3531774	0.0441942	0.483017	0.247324	0	0.00323297	0.755688
chr1_3531779_3531886	1.83699	5.19749	0.365643	0.00143439	0.0329796	0.266043
chr1_3531938_3532013	0.757006	0.987444	0.788092	0	0.000537647	0.948978
chr1_3535399_3535491	5.05128	5.28399	0.956776	0	0	1
chr1_3538671_3538769	7.51492	6.4518	1.16226	0.00146389	0.00661438	0.689998
chr1_3540669_3540752	2.00679	2.30339	0.876592	0	0.000366127	0.96468
chr1_3544130_3544308	17.2826	4.69577	3.62458	0	0.00548112	0.645948
chr1_3546473_3546956	0.44889	1.8459	0.282076	0	0.00843373	0.542484
chr1_3551675_3551784	3.89216	1.76882	2.1362	0	0.00420084	0.704184
chr1_3552883_3553004	0.229151	0.64305	0.442973	0.000327439	0.00733722	0.59568
chr1_3553889_3553969	1.03667	0.744692	1.34567	0.000490918	0.0116222	0.485193
chr1_3555129_3555205	2.7863	1.7377	1.57061	0	0.0124982	0.444481
chr1_3556973_3557059	0.340394	0.658188	0.580851	0.00535526	0.00322072	1.16145
chr1_3559010_3559160	2.73081	1.56364	1.70158	0	0.00861137	0.537306
chr1_3562033_3562413	0.197874	0.381375	0.618799	0.000977995	0.00801105	0.609514
chr1_3564127_3564273	5.46168	5.56297	0.982114	0	0	1
chr1_3568321_3568440	0.662266	4.71523	0.158303	0	0	1
chr1_3570163_3570363	1.28025	1.27723	1.00219	0	0.00410283	0.709078
chr1_3573566_3573637	0.528128	1.10422	0.521603	0	0.00356376	0.737259
chr1_3574007_3574094	6.27283	2.97001	2.07583	0	0.000978701	0.910855
chr1_3574308_3574400	0.312117	0.724688	0.499725	0	0	1
chr1_3574603_3574684	2.15151	0.851741	2.36568	0	0.00538923	0.649805
chr1_3576607_3577170	1.85485	1.57702	1.16567	0	0	1
chr1_3578720_3578952	8.12435	0.841468	8.73567	0	0	1
chr1_3580213_3580310	2.27425	1.23506	1.77838	5.78254e-05	0.00858687	0.541125
chr1_3580703_3580798	3.24093	1.83096	1.73019	0	0.0102286	0.49435
chr1_3581898_3581968	0.55265	0.898777	0.653448	0	0.00870326	0.534666
chr1_3582986_3583071	0.283533	0.498155	0.641193	0	0.00627747	0.614346
chr1_3583236_3583956	15.3115	6.58588	2.30508	6.79798e-06	0.0287957	0.257936
chr1_3587815_3588595	7.11551	4.39516	1.60517	0.259991	0.117772	2.11307
chr1_3590796_3590927	9.61952	1.85424	4.97355	0	0.00298794	0.769945
chr1_3591570_3591953	0.666502	2.49748	0.295094	0	0.0116865	0.461117
chr1_3593401_3593508	10.4984	1.738	5.76628	8.70591e-05	0.00723921	0.585123
chr1_3596398_3596761	64.764	3.77125	16.7553	0	0	1
chr1_3596833_3596952	1.11021	0.995554	1.10465	0	0.00363727	0.733285
chr1_3597946_3598051	0.393452	0.53492	0.777188	0	0.00128499	0.886133
chr1_3604302_3604380	1.49547	1.29561	1.1432	0	0	1
chr1_3604996_3605784	0.238069	0.51005	0.554166	0.00243965	0.014535	0.507017
chr1_3610444_3610526	2.6026	3.53553	0.743384	0	0.00665114	0.60056
chr1_3611509_3611815	1.0416	1.06422	0.98057	0	0.0188597	0.346504
chr1_3612236_3612386	16.3058	1.60338	9.63134	0.000973236	0.0111934	0.517767
chr1_3613786_3613953	19.0069	4.9769	3.7635	0.00145914	0.024036	0.336677
chr1_3616366_3616505	13.7327	0.985281	12.7458	0	0.00399256	0.714665
chr1_3616521_3616631	3.094	1.65048	1.82464	0	0	1
chr1_3617113_3617201	0.657191	1.05611	0.654949	0	0.00617333	0.618302
chr1_3622756_3622843	1.7212	3.42091	0.517253	0	0	1
chr1_3623090_3623239	0.176518	0.852281	0.290375	0.0277205	0.0652377	0.501351
chr1_3625103_3625211	0.215178	2.1739	0.138607	0.0120414	0.0123419	0.986549
chr1_3625245_3625379	0.393576	1.98048	0.237241	0	0.0146575	0.405557
chr1_3627286_3627368	5.13174	1.20479	4.00966	0	0.0084521	0.541944
chr1_3628010_3628080	3.391	1.74878	1.88827	0	0.00144426	0.873801
chr1_3628586_3628678	3.09134	2.91811	1.0574	0.000461243	0.0145273	0.426514
chr1_3636203_3636494	31.7163	0.778753	36.2062	0	0.000182354	0.982091
chr1_3638986_3639066	1.13812	0.70144	1.54487	0	0.00248563	0.800921
chr1_3639664_3639878	22.7209	3.22628	6.86081	0	0	1
chr1_3640312_3640825	0.148015	2.00657	0.117734	0.000975292	0.00139525	0.963146
chr1_3641119_3641487	0.850259	0.745773	1.12354	0.0043432	0.00477666	0.970666
chr1_3643503_3644457	230.608	5.45051	41.5652	0	0.0266639	0.272748
chr1_3645268_3645608	13.916	2.26284	5.93186	3.56409e-06	0.0225291	0.307527
chr1_3649542_3649849	0.353037	3.47714	0.126648	0	0	1
chr1_3650407_3650566	0.964775	1.16802	0.839713	0	0.0154393	0.393093
chr1_3651917_3652040	10.6373	4.55736	2.30545	0	0.000574402	0.94568
chr1_3652486_3652586	0.49015	0.770643	0.677832	0	0.00472153	0.679277
chr1_3653593_3653695	1.23905	0.90905	1.32704	0	0.0136345	0.423111
chr1_3658712_3659081	23.2647	7.14816	3.22354	0	0.00171379	0.853695
chr1_3659142_3659214	1.31848	0.89283	1.42872	0	0	1
chr1_3659649_3659719	0.94446	1.66738	0.590965	0	0.00271841	0.786262
chr1_3661677_3661953	3.57128	4.00373	0.894619	0.236968	0.128259	1.78626
chr1_3667706_3667829	0.870065	1.52363	0.597466	0.0262554	0.0237787	1.07332
chr1_3668490_3668571	6.53606	4.40381	1.47343	0.000486617	0.00334324	0.785913
chr1_3668866_3668965	0	1.15991	0.0793706	0	0.00244888	0.803285
chr1_3669896_3669969	0.696557	1.23966	0.594597	0	0	1
chr1_3670157_3670296	11.3626	1.90851	5.70701	0.0228444	0.00241212	2.64615
chr1_3670640_3670737	1.2612	1.48376	0.859472	0.013434	0.0230467	0.709118
chr1_3674240_3674312	1.90016	1.01448	1.79471	0	0.00760062	0.568162
chr1_3674901_3675378	96.6061	9.54432	10.0273	0	0.0129392	0.435935
chr1_3675923_3676536	0.584108	1.43916	0.444469	0	0.0214417	0.318049
chr1_3679277_3680151	2.78896	1.13883	2.33201	0.215686	0.0615378	3.15478
chr1_3682290_3682363	0.233903	0.585741	0.486922	0.0191591	0.00609369	1.81184
chr1_3682443_3682724	0.508481	0.761993	0.705901	0	0.00106446	0.903795
chr1_3687616_3687746	0.887195	1.44375	0.639477	0.00184924	0.0621993	0.164118
chr1_3689696_3689800	1.24223	5.27318	0.249802	0	0	1
chr1_3691880_3692228	0.57996	0.395432	1.37246	0.00655402	0.00561589	1.06008
chr1_3692248_3692338	0.569179	1.02042	0.597256	0.0390027	0.00587929	3.08595
chr1_3692970_3693048	0.249937	0.570602	0.521825	0	0.0124675	0.445087
chr1_3697124_3697225	6.85308	7.5504	0.908852	0	1.08337e-05	0.998918
chr1_3699001_3699139	2.47365	4.84499	0.520457	0	0.00134624	0.881349
chr1_3699661_3699816	0.216552	1.31535	0.223656	0	0.0132241	0.430588
chr1_3702435_3702520	3.05788	3.83721	0.802058	0	0.00736172	0.57598
chr1_3705719_3705805	0.987565	1.83823	0.561114	0	0	1
chr1_3706081_3706159	0.791864	1.83535	0.460827	0.00281563	0.010057	0.638959
chr1_3706270_3706543	38.3799	2.54884	14.5271	0.000142563	0.00346575	0.753212
chr1_3707783_3707863	2.18035	3.47281	0.638251	0	0.00265715	0.790067
chr1_3710703_3710802	0.389424	0.51005	0.802269	0.0149149	0.00666951	1.49464
chr1_3711796_3711910	5.52305	2.92351	1.85977	0.00195026	0.0030247	0.917508
chr1_3712903_3712990	2.67613	1.43754	1.80557	0	0.00141975	0.875676
chr1_3714417_3714505	3.60685	1.70719	2.05117	0	0.00653475	0.604787
chr1_3715229_3715395	9.12306	4.1443	2.17304	0	0	1
chr1_3717198_3717379	0.300239	1.18316	0.311917	0.0139582	0.0138688	1.00375
chr1_3718185_3718255	2.78497	2.27717	1.21362	0	0.00801718	0.555026
chr1_3719841_3719960	7.17853	6.26582	1.14338	0.059243	0.0328816	1.61475
chr1_3722616_3723350	1.84975	1.77569	1.03948	0.000197628	0	1.01976
chr1_3727517_3727621	0.889597	1.03124	0.874792	0	0.00193432	0.83792
chr1_3728064_3728155	0.270926	0.964196	0.34855	0	0.00501556	0.665976
chr1_3728842_3728969	0.882065	1.49511	0.61567	0.000989118	0.00263265	0.869898
chr1_3728963_3729053	2.72596	1.01069	2.54433	0	0.00999579	0.500105
chr1_3734860_3734943	0.132647	2.49316	0.0897159	0	0.00165253	0.858183
chr1_3734963_3735041	0.463317	0.573846	0.835972	0	0	1
chr1_3735350_3735432	3.81235	2.49748	1.50621	0	0.000108846	0.989233
chr1_3740417_3740487	0.938904	1.15126	0.830286	0	0.00206908	0.828563
chr1_3741262_3741339	0	0.704143	0.124356	0	0.000415133	0.960141
chr1_3744417_3744553	1.06014	1.17613	0.909109	0	0.00353926	0.738593
chr1_3747716_3747811	4.89991	3.24033	1.49683	0.116006	0.0412126	2.46046
chr1_3748114_3748185	1.50361	0.590066	2.32384	0.009178	0.00466027	1.30816
chr1_3751956_3752059	1.00744	1.65427	0.631282	0.0703986	0.0787143	0.906263
chr1_3753277_3753364	1.5127	2.2477	0.686927	0	0.0265169	0.273846
chr1_3753463_3753539	0.795932	0.978794	0.830494	0	0.00330648	0.751513
chr1_3754813_3754890	1.02265	1.25642	0.827661	0	0.00504619	0.66462
chr1_3757378_3757478	1.57592	1.52647	1.0304	0.178567	0.152958	1.15715
chr1_3758150_3758250	2.65758	2.23283	1.18207	0.00530983	0.1016	0.137185
chr1_3760290_3760387	0.405105	0.707387	0.625605	0.01678	0.0148765	1.07652
chr1_3761928_3762040	2.242	2.17417	1.02982	0	0.0140847	0.415201
chr1_3763226_3763325	0.360682	0.434359	0.862122	0	0.00317172	0.759203
chr1_3763635_3763722	3.38759	0.925269	3.40164	0	0.0026449	0.790833
chr1_3765823_3765910	0.41571	1.3559	0.354221	0.00565605	0.0413228	0.30505
chr1_3770769_3770930	1.53177	1.10963	1.34899	0.000375477	0.0222901	0.32132
chr1_3772454_3772794	15.371	2.01765	7.30573	0.00405303	0.0212978	0.44901
chr1_3772926_3773000	2.42676	3.0457	0.803243	0	0.0038578	0.721615
chr1_3778757_3778834	1.3894	0.831196	1.59944	0	0.0071902	0.581727
chr1_3781952_3782037	0.461483	0.654944	0.743742	0.0242328	0.0119407	1.56024
chr1_3782173_3782257	0.88215	1.29237	0.70538	0.00639646	0.0604351	0.232788
chr1_3786527_3786605	0.574534	1.01826	0.603199	0	0.000549899	0.947876
chr1_3791086_3791271	1.03092	1.03394	0.997335	0.0134901	0.00891766	1.2417
chr1_3791468_3792066	0.203448	0.891208	0.30614	0	0.0123726	0.446976
chr1_3796472_3796558	0.875453	0.992851	0.892577	0.000486381	0.0186178	0.366429
chr1_3796644_3796715	0.732404	0.923107	0.813604	0	0.000586653	0.944586
chr1_3797818_3797892	1.26424	2.75591	0.477688	0	0.00411508	0.708462
chr1_3798425_3799011	1.51608	1.32265	1.13596	0.000855752	0.023258	0.32641
chr1_3799208_3799289	0.130428	0.678733	0.295901	0.0673094	0.0245322	2.23877
chr1_3799736_3799842	6.031	2.16741	2.70396	0.12938	0.00124823	12.3913
chr1_3800352_3800734	8.11624	1.96832	3.97242	0	0.00290218	0.775063
chr1_3805472_3805636	0.220863	1.38131	0.216608	0	0	1
chr1_3806206_3806284	0.840291	0.832277	1.0086	0	0.00239987	0.80646
chr1_3807411_3807501	6.70589	4.31299	1.54224	0	0.0208782	0.323853
chr1_3810076_3810159	0.953064	0.665757	1.37519	0.000579378	0.0126513	0.467054
chr1_3810407_3811056	0.618312	0.883098	0.730662	0.249797	0.0185044	9.11425
chr1_3812832_3812916	1.60312	2.05901	0.788842	0.00283923	0.0423519	0.245248
chr1_3812981_3813056	1.47348	2.88621	0.526915	0	0.00595893	0.626609
chr1_3820438_3820568	0.264842	1.05881	0.314842	0	0.00133399	0.882302
chr1_3822192_3822302	0.305956	0.61818	0.565257	0.14756	0.0162058	6.0124
chr1_3823037_3823151	0.589076	0.399757	1.37882	0	0.00330648	0.751513
chr1_3824763_3825204	20.8985	6.82377	3.03281	0	0.0165683	0.376388
chr1_3826622_3826742	3.45008	2.96136	1.15964	0	0	1
chr1_3827970_3828136	0.648781	0.664676	0.979214	0.00870764	0.00701868	1.09924
chr1_3832267_3832582	10.7476	4.99204	2.13031	0	0.0224402	0.308259
chr1_3832896_3833164	1.3871	1.04475	1.29905	0.0835747	0.0124093	4.1757
chr1_3834227_3834532	26.2942	5.33806	4.85361	0	0	1
chr1_3835143_3835284	0.651027	1.23668	0.561858	0	0.00948735	0.513153
chr1_3840206_3840880	0.342146	0.564115	0.665767	0.000486854	0.00784565	0.587642
chr1_3842056_3842128	0.267713	0.786863	0.414622	0	0.00155452	0.865462
chr1_3846847_3846946	0.193737	0.846875	0.310217	0.0185427	0.0640861	0.385264
chr1_3847807_3847877	0.82098	1.07503	0.783793	0	0.00437236	0.69578
chr1_3854627_3855079	1.00293	1.92311	0.545167	0.000972919	0.0114231	0.512201
chr1_3856425_3856514	0.780535	1.30481	0.626802	0.00101774	0.0247833	0.316754
chr1_3856775_3856904	5.31104	3.38415	1.55305	0.000485904	0.0105777	0.509575
chr1_3859881_3860088	0.397404	1.13612	0.40239	0.00485179	0.0483307	0.254614
chr1_3861392_3861470	0.603637	0.953383	0.667979	0	0.00337999	0.747385
chr1_3863935_3864008	0.635524	0.899859	0.735628	0.00446857	0.0059283	0.908356
chr1_3867200_3867390	0.132453	1.0653	0.19948	0	0.00159127	0.862718
chr1_3868559_3868765	5.92847	1.16316	4.77255	0.0213706	0.0293164	0.7979
chr1_3871260_3871331	0.459863	0.963115	0.526625	0	0.0180098	0.357018
chr1_3872582_3872705	4.49189	2.80781	1.57915	0	0.00318397	0.758497
chr1_3873433_3873504	3.36421	1.61771	2.01676	0	0.000770425	0.928468
chr1_3877804_3877904	8.56384	6.32637	1.34817	0	0	1
chr1_3880524_3880844	0.0936357	0.634399	0.263666	0.000974184	0.0209854	0.354173
chr1_3881670_3881743	0.834847	1.09179	0.784406	0	0.00153002	0.867301
chr1_3882015_3882572	0.419624	0.542489	0.808768	0.0433484	0.0143359	2.19217
chr1_3883780_3883859	0.498677	0.938785	0.576324	0	0.00424985	0.701762
chr1_3883890_3883968	1.52088	1.40915	1.07403	0	0.0167252	0.374179
chr1_3885439_3885595	2.02223	1.79415	1.12041	0	0.0010032	0.908826
chr1_3887440_3887904	1.03358	1.467	0.72341	0.00147489	0.0473505	0.200083
chr1_3889945_3890022	0.659723	0.670082	0.986548	0.0024319	0.00605081	0.774534
chr1_3891221_3891364	12.787	5.7403	2.20656	0	0	1
chr1_3891784_3892706	124.192	3.09977	38.8442	0	0.0640616	0.135023
chr1_3893847_3893943	0.417731	0.747936	0.610578	0.00242953	0.00574453	0.789451
chr1_3894223_3894341	0.362474	0.600879	0.659849	0	0.00859299	0.537837
chr1_3895479_3895615	13.1047	2.43963	5.19947	0	0.000194606	0.980911
chr1_3898487_3898581	10.9207	5.08287	2.12636	0	0.00231411	0.812076
chr1_3899707_3900068	0.132453	1.29967	0.166077	0	0.00962212	0.509629
chr1_3901527_3902224	0.877906	1.21452	0.743928	0	0.0198	0.33557
chr1_3902822_3902946	0.96383	1.22966	0.800079	0.0342032	0.0116926	2.03771
chr1_3904412_3904562	0.187454	3.10733	0.089624	0	0.00107671	0.902795
chr1_3905021_3905104	0.577844	0.781456	0.769004	0	0.0102163	0.49465
chr1_3907402_3907507	4.46691	3.20357	1.38242	0	0.00609369	0.621361
chr1_3908321_3908524	5.96236	5.61487	1.0608	0.0170667	0.0189945	0.933512
chr1_3910017_3910152	21.9146	2.90297	7.33095	0	0	1
chr1_3917200_3917277	0.500188	0.796054	0.669813	0	0.00241212	0.805664
chr1_3917289_3917367	2.34867	2.46666	0.954029	0.000489949	0.00989778	0.527192
chr1_3917753_3917861	7.43428	3.03273	2.40503	0	0.00110122	0.900802
chr1_3918495_3918572	1.10504	0.529513	1.91424	0.155519	0.00581803	10.4639
chr1_3920051_3920684	3.7073	3.49877	1.05795	0.167816	0.285862	0.601009
chr1_3922103_3922185	0.697516	0.573846	1.18353	0	0.00355151	0.737925
chr1_3922994_3923081	2.24316	2.04455	1.09261	0	0	1
chr1_3924869_3924950	0.566933	1.31102	0.472659	0	0.00371078	0.729353
chr1_3925341_3925540	25.7344	5.20182	4.87274	0	0.00151777	0.868224
chr1_3933254_3933334	0.588071	0.993932	0.628989	0.000487091	0.00564651	0.670251
chr1_3933964_3934052	1.84494	1.91479	0.96533	0.0559405	0.0901327	0.658531
chr1_3936552_3936647	4.69665	5.66677	0.831774	0	0.0112914	0.469674
chr1_3937075_3938024	7.28075	4.24162	1.7	0.0437923	0.0913579	0.530717
chr1_3938629_3938704	0.275629	0.862554	0.390242	0.000518553	0.0197434	0.353644
chr1_3941340_3941432	3.1504	2.41638	1.2917	0	0	1
chr1_3941678_3942297	0.716235	1.34671	0.564202	0	0.0463949	0.177321
chr1_3946036_3946142	2.97872	1.5062	1.91678	0	0.00508907	0.662731
chr1_3946137_3946358	0.229416	1.53053	0.20203	0	0	1
chr1_3950495_3950570	1.15715	1.02259	1.11987	0.024711	0.0148811	1.39508
chr1_3953227_3953344	0.550987	0.757668	0.75902	0	0.00143201	0.874737
chr1_3955731_3955894	3.71813	1.23641	2.857	0	0.00395581	0.716547
chr1_3956178_3956266	0.55707	1.10747	0.544172	0	0.00326973	0.753595
chr1_3957941_3958031	0.440533	0.75983	0.628651	0.000488759	0.00228961	0.853466
chr1_3959076_3959152	1.63031	3.27494	0.512694	0	0	1
chr1_3959805_3959899	0.275633	0.773887	0.429842	0.0120523	0.00805393	1.22147
chr1_3960659_3960756	8.98521	5.16938	1.72415	0	0.00194657	0.837061
chr1_3961804_3961900	0.751396	1.64792	0.487092	0.00946772	0.0869963	0.200706
chr1_3962599_3963032	2.166	2.19445	0.9876	0	0.0105349	0.486977
chr1_3966623_3966709	0.450866	0.724688	0.667969	0.000972761	0.00189756	0.92227
chr1_3973087_3973164	1.31987	1.75383	0.765913	0.000487329	0.00513195	0.693059
chr1_3973334_3973878	14.1368	3.00029	4.59208	0	0	1
chr1_3974733_3975303	0.80753	0.414895	1.76255	0.000488281	0.0164527	0.396492
chr1_3980563_3980690	0.264792	0.569521	0.544855	0.00533449	0.00161578	1.32014
chr1_3982677_3982748	1.45586	1.19776	1.19889	0	0	1
chr1_3985511_3985616	0.538082	1.27507	0.464036	0.0310805	0.0371818	0.870685
chr1_3985804_3985918	3.36311	4.33894	0.780168	0.0231728	0.106011	0.285946
chr1_3986067_3986182	11.3629	10.6602	1.06531	0.00824056	0.0179049	0.653669
chr1_3987677_3988087	0.424797	1.40023	0.349811	0	0.00128499	0.886133
chr1_3991505_3991577	0.68307	1.06854	0.670126	0.00773644	0.0156682	0.690988
chr1_3991873_3992615	3.68643	1.17775	2.96335	2.62389e-06	0.00860525	0.537624
chr1_3995411_3995659	0.914689	0.624668	1.40021	0	0.00853786	0.539437
chr1_3997055_3997337	1.89663	1.72087	1.09653	0	0.00679815	0.595304
chr1_3997762_3997833	0.893562	0.924188	0.970097	0	0.000341624	0.966966
chr1_3999058_3999131	1.90119	2.15957	0.885651	0	0.01059	0.485673
chr1_3999511_4000040	0.39095	0.929054	0.477089	0	0.00875226	0.533269
chr1_4005223_4005297	0.139379	0.473285	0.417556	0.000487805	0.0140985	0.435206
chr1_4005787_4005868	3.401	3.04138	1.11448	0	0.0350868	0.221794
chr1_4006955_4007291	0.534151	0.891208	0.639776	0.00776845	0.0378066	0.371673
chr1_4007549_4007974	1.46103	2.3142	0.646602	0.0338789	0.0343517	0.989338
chr1_4008555_4008769	15.0515	7.38604	2.02397	0	0	1
chr1_4011808_4011911	2.98727	1.45808	1.98145	0.00244267	0.0477671	0.215394
chr1_4012524_4012596	1.46995	1.07341	1.33794	0	0.00308595	0.764178
chr1_4016275_4016373	13.1041	5.42673	2.38913	0	0.0014075	0.876616
chr1_4016849_4017142	12.1726	2.91919	4.06486	0.0088273	0.11787	0.147238
chr1_4018197_4018344	0.77544	0.922025	0.856574	0.00294116	0.00527897	0.846992
chr1_4019325_4019635	9.16403	0.906346	9.20561	0	0.00333098	0.750132
chr1_4020300_4020398	0.594603	0.921485	0.679993	0	0.00564651	0.63912
chr1_4020829_4020907	1.78674	1.23939	1.40866	0	0	1
chr1_4024798_4025270	3.88952	5.39429	0.726121	0.155155	0.117135	1.29905
chr1_4027992_4028068	0.520208	0.692789	0.782311	0.00146017	0.00324522	0.86523
chr1_4165743_4165820	0.793176	0.725769	1.08163	0	0.00340449	0.746018
chr1_4166570_4166676	1.08855	0.470041	2.08503	0	0.010737	0.48223
chr1_4169080_4169157	1.76065	2.02333	0.876289	0	0	1
chr1_4169681_4169764	0.267987	0.507887	0.605354	0	0.00556075	0.642642
chr1_4175956_4176072	0.620211	4.14214	0.169775	0	0.000194606	0.980911
chr1_4178208_4178356	0.154454	9.29778	0.0270759	0	0	1
chr1_4402174_4402311	2.59291	1.16099	2.13555	0	0.00817644	0.550163
chr1_4406105_4406175	0.781255	0.620342	1.22338	0	0.00639998	0.609757
chr1_4411514_4411655	0.523036	0.580334	0.915779	0.00194457	0.0169471	0.443261
chr1_4414191_4414282	0.611614	0.902562	0.709795	0	0.00462352	0.68383
chr1_4414820_4414902	0.409912	1.83184	0.263951	0	0.00404157	0.712171
chr1_4414958_4415042	3.00206	1.12315	2.53613	0	0	1
chr1_4416175_4416303	3.06833	2.02779	1.48902	0.0967735	0.0146422	4.33296
chr1_4417753_4417852	0.107963	0.794432	0.232509	0.00226535	0.0161977	0.468184
chr1_4418592_4418692	0.767647	0.512212	1.41723	0.00286074	0.0327223	0.301031
chr1_4419847_4419935	0.354898	0.580334	0.668639	0	0.00493593	0.669527
chr1_4420207_4420403	5.65377	6.33069	0.894735	0.0549812	0.0747939	0.766344
chr1_4422984_4423062	6.17498	2.53262	2.38355	0	0.00105221	0.904796
chr1_4423285_4423366	0.334569	0.742529	0.515791	0.0291373	0.0105165	1.9076
chr1_4423587_4423793	4.93275	1.05719	4.34912	0	0	1
chr1_4425908_4426162	1.47586	1.35319	1.08441	1.66e-06	0.00475216	0.67798
chr1_4426890_4427247	2.08074	0.587903	3.17013	0.00145946	0.00787016	0.641262
chr1_4427272_4427576	0.847577	0.952302	0.900481	0.101099	0.0122654	4.98978
chr1_4427722_4428255	0.2492	0.559789	0.52926	0.00259466	0.0332491	0.291212
chr1_4429672_4429746	1.55491	1.26182	1.21522	0	0	1
chr1_4432141_4432228	0.611729	0.929594	0.691271	0.0477118	0.0696972	0.724138
chr1_4434452_4435052	1.03633	1.1026	0.94489	0.0004783	0.0052851	0.685524
chr1_4470906_4471300	0.132374	0.467879	0.409196	0	0.00586704	0.630237
chr1_4473030_4473118	2.91472	4.27622	0.688887	0	0.0131597	0.431784
chr1_4479362_4479440	2.58683	3.24466	0.80332	0	0	1
chr1_4480830_4480912	2.64594	2.39638	1.09997	0	0.000170103	0.983274
chr1_4481985_4482480	2.21505	1.3313	1.61745	0	0.00122373	0.890969
chr1_4487578_4487676	0.46384	0.970143	0.526883	0.00339802	0.00298794	1.03157
chr1_4493654_4493748	0.329032	0.9842	0.395713	0	0.0159125	0.385914
chr1_4542587_4542663	0.394322	0.427871	0.936446	0	0.0025959	0.793909
chr1_4543643_4543932	5.30044	3.67934	1.42893	0.000486855	0.0238767	0.309559
chr1_4544381_4544998	1.04447	0.413814	2.2274	0.00759257	0.0422539	0.336675
chr1_4546888_4546976	0.634274	0.936082	0.708703	0.0408929	0.0116099	2.35507
chr1_4560607_4560714	0.676272	0.579253	1.14283	0.00243285	0.00556688	0.798673
chr1_4560970_4561053	0.598758	1.04313	0.611267	0.000810358	0.00374753	0.786349
chr1_4562954_4563051	1.23163	0.794972	1.48791	0	0.00749036	0.571743
chr1_4563302_4563504	0.367419	0.966359	0.438331	0.00869035	0.0134936	0.795551
chr1_4569424_4569503	1.05669	1.21938	0.876694	1.328e-05	0.0208016	0.32509
chr1_4571613_4571691	1.11906	1.2921	0.8757	0.00241293	0.0267864	0.337432
chr1_4571858_4571945	2.05988	0.7182	2.63979	0.013063	0.0312399	0.559239
chr1_4575928_4575998	1.98303	0.864176	2.16042	0	0.00202008	0.831941
chr1_4576726_4576881	0.766527	1.01123	0.779789	0.00339802	0.0157609	0.520092
chr1_4581075_4581166	1.29368	1.46916	0.888164	0.0973011	0.0642331	1.44546
chr1_4583017_4583104	10.8178	4.24162	2.51469	0.00145946	0.00171379	0.978288
chr1_4583813_4583896	12.2413	8.78741	1.38863	0.239503	0.137668	1.68962
chr1_4584388_4584468	0.85639	2.06158	0.442449	0	0.0039068	0.719072
chr1_4587640_4587804	0.783353	0.903643	0.880146	0	0.00858687	0.538014
chr1_4591344_4591509	0.608524	0.673326	0.916203	0.000486143	0.0173	0.384108
chr1_4593694_4593785	1.8879	2.91054	0.660313	0	0.00182405	0.845734
chr1_4594401_4594473	0.649946	1.03448	0.661048	0.000487329	0.00170154	0.896235
chr1_4594903_4594980	1.04255	1.15505	0.910364	0	0.000170103	0.983274
chr1_4595423_4595535	0.854089	0.700359	1.19208	0	0.00622233	0.616434
chr1_4598166_4598304	5.03967	1.17721	4.02413	0	0	1
chr1_4601158_4601416	0.557245	0.733879	0.788178	0	0.00214259	0.823547
chr1_4603640_4603724	0.717201	0.511131	1.33719	0.00774025	0.00865425	0.951003
chr1_4644262_4644610	2.35718	2.23743	1.05123	0	0.0671489	0.129619
chr1_4646988_4647835	1.00712	2.32258	0.456999	0.00503792	0.125907	0.110649
chr1_4648945_4649761	0.585163	1.87283	0.3473	0	0.00422534	0.702971
chr1_4651334_4651435	0.622851	2.10254	0.32819	0.00146199	0.014682	0.464387
chr1_4651747_4651826	2.47836	3.22195	0.776159	0	0.00189756	0.840508
chr1_4651857_4651943	5.0862	5.94575	0.857825	0	0.013368	0.427935
chr1_4653725_4653808	0.389139	0.845253	0.517469	0.0351646	0.0283914	1.17643
chr1_4654302_4654408	0.417731	1.32535	0.363231	0	0	1
chr1_4654665_4654773	0.530498	1.10531	0.523102	0.00290319	0.0452678	0.233467
chr1_4655768_4655893	0.456331	1.35076	0.383475	0	0.00622846	0.616201
chr1_4661611_4661707	0.466188	0.677651	0.728075	0.00630321	0.0159737	0.62768
chr1_4662021_4662104	1.8659	2.70671	0.700429	0.000487329	0.000304869	1.01771
chr1_4666029_4666299	45.2229	3.53337	12.4741	0	0	1
chr1_4666450_4667046	20.6053	6.08848	3.34579	0	0.0141353	0.414332
chr1_4668293_4668421	1.50006	1.80476	0.840032	0.000486855	0.00439074	0.728723
chr1_4669822_4669900	1.94177	0.971225	1.90602	0	0.00252239	0.79857
chr1_4671522_4671635	2.56846	2.29933	1.11217	0	0.00275516	0.783996
chr1_4673345_4673453	0.681832	0.933379	0.756578	0.00191612	0.0112883	0.559749
chr1_4673712_4673782	1.19566	0.839846	1.37859	0	0.00412733	0.707848
chr1_4674017_4674101	2.32111	2.88188	0.81194	0.000974342	0.00623458	0.675985
chr1_4679350_4679436	1.07543	0.922025	1.1501	0	0.000709168	0.933779
chr1_4679783_4679952	6.79147	6.19012	1.0956	0.000973236	0.0147402	0.443539
chr1_4680475_4680559	0.540951	0.82579	0.692329	0	0.00653475	0.604787
chr1_4682635_4682968	0.264439	0.451659	0.660623	0.00388535	0.0387623	0.284756
chr1_4683931_4684049	0.511964	0.650619	0.815279	0	0.00656537	0.603669
chr1_4687764_4687870	0.202185	0.633318	0.412079	0.0106062	0.0139285	0.861159
chr1_4688271_4688349	0.181768	0.514375	0.458625	0	0.00424985	0.701762
chr1_4692194_4692278	0.425634	1.20154	0.403855	0.00774008	0.0106206	0.860308
chr1_4694375_4694462	0.574503	0.683058	0.861371	0.0053232	0.006596	0.923307
chr1_4696645_4697263	0.740716	0.60196	1.19767	0.00243285	0.00963437	0.633218
chr1_4701880_4701955	0.388888	1.01177	0.439737	0	0.00416409	0.706011
chr1_4707937_4708008	1.71858	1.32292	1.27806	0	0.00179955	0.84749
chr1_4709181_4709528	3.53636	1.98427	1.74467	0	0.0309458	0.244225
chr1_4709985_4710587	0.206807	0.331635	0.710802	0.000487329	0.00883802	0.556711
chr1_4711691_4711772	0.505726	1.04854	0.527389	0.0115647	0.00367403	1.57706
chr1_4712231_4712310	0.962551	0.840928	1.12926	0	0.00447037	0.691067
chr1_4712497_4712579	1.25257	1.97832	0.650799	0.000486854	0.00593442	0.658126
chr1_4713129_4713204	3.74088	3.20573	1.16188	0	0	1
chr1_4713960_4714035	0.796767	0.665757	1.17109	0.000973708	0.00368628	0.801804
chr1_4714194_4714287	2.49055	2.28636	1.08557	0	0.000929695	0.914939
chr1_4716442_4716827	0.264584	0.41922	0.702176	0.0262244	0.0264434	0.993991
chr1_4722819_4722922	1.14803	1.15883	0.991421	0	0.00137075	0.87945
chr1_4726112_4726266	0.355883	4.40598	0.101173	0.000487329	0	1.04873
chr1_4730993_4731123	0.733093	0.866338	0.862113	0.0311504	0.0572497	0.611904
chr1_4733397_4733472	2.25023	2.19174	1.02552	0.000486855	0	1.04869
chr1_4737206_4737322	1.63185	1.88479	0.872559	0.000971813	0.00877677	0.584329
chr1_4737432_4737534	0.924322	1.9544	0.4986	0	0.00162803	0.859991
chr1_4737879_4737959	4.50463	4.47951	1.00549	0	0	1
chr1_4743513_4743595	1.13047	0.987985	1.13096	0.00727413	0.0118488	0.79062
chr1_4743904_4743981	4.5107	1.78869	2.44121	0	0.00200782	0.83279
chr1_4744547_4744678	2.95833	3.60473	0.825519	0	0.00556075	0.642642
chr1_4747400_4747493	0.884155	0.860391	1.02474	0.00629212	0.00461126	1.11504
chr1_4749717_4750304	1.1801	1.43132	0.835949	0.00226851	0.0175121	0.445932
chr1_4750469_4750696	1.09677	0.711172	1.47536	0	0	1
chr1_4752108_4752238	0.828317	1.09828	0.774709	0.0733176	0.067492	1.07518
chr1_4753392_4753526	2.10177	0.627911	3.02478	0.0535701	0.00477053	4.30385
chr1_4754614_4754706	0.510482	0.780916	0.693009	0.00484721	0.00116247	1.3301
chr1_4755633_4755719	4.54687	3.48255	1.29709	0	0	1
chr1_4755931_4756015	2.51603	1.1664	2.06572	0	0.00242438	0.804869
chr1_4760168_4760541	0.181241	0.530594	0.445993	0.00388156	0.00597118	0.869163
chr1_4761478_4761563	2.17986	1.29048	1.63962	0	0.000819431	0.924263
chr1_4762256_4762332	1.83344	2.93541	0.636961	0	0	1
chr1_4763676_4763950	0.960562	0.958249	1.00219	0.174079	0.111646	1.51323
chr1_4765438_4765546	0.468734	1.33616	0.396009	0.000971813	0.00529122	0.717524
chr1_4767177_4767762	0.771797	0.526269	1.39205	0.00600025	0.0404407	0.317209
chr1_4774561_4774648	1.06219	1.06638	0.99641	0	0.00456838	0.686418
chr1_4775012_4775099	0.813405	0.811733	1.00183	0	0.000843934	0.922175
chr1_4777993_4778093	0.431061	2.23635	0.227304	0.0134527	0.107481	0.19963
chr1_4778546_4778703	7.62642	7.0184	1.08542	0.00485306	0.0137294	0.625934
chr1_4779204_4779288	0.407102	0.567359	0.759864	0	0.00108896	0.901798
chr1_4779297_4779377	1.30963	2.05428	0.654338	0	0.027981	0.26329
chr1_4781059_4781151	2.0626	2.02009	1.02005	0	0.00089294	0.918026
chr1_4782540_4782634	0.513798	1.41996	0.403824	8.53715e-06	0.013662	0.422979
chr1_4782732_4782810	1.18577	1.08746	1.08279	0	0.00263265	0.7916
chr1_4782983_4783075	0.699739	1.18857	0.620643	0.0629396	0.0253898	2.06104
chr1_4783171_4783277	0.170485	0.646294	0.362438	0.00232438	0.00308595	0.941802
chr1_4783432_4783623	6.24213	8.15593	0.768191	0.00531309	0.0564411	0.230476
chr1_4787572_4787650	1.69269	2.17579	0.787723	0	0.00844598	0.542124
chr1_4789762_4789840	2.79768	3.03164	0.925291	0.000486143	0.00368628	0.766179
chr1_4790891_4790984	6.45637	4.50762	1.42294	0.017213	0.0253163	0.77055
chr1_4792471_4792570	0.698211	1.16694	0.630031	0	0.0092852	0.518532
chr1_4793788_4793874	0.679234	0.902021	0.777662	0	0.0120081	0.454378
chr1_4799544_4799629	0.922299	0.793891	1.14365	0	0.00627134	0.614578
chr1_4801088_4801178	2.29246	2.33502	0.982524	0	0	1
chr1_4954402_4954510	1.00573	1.29697	0.791525	0.0120407	0.0115609	1.02225
chr1_4959817_4960068	0.475325	1.51147	0.357019	0.295268	0.235288	1.24453
chr1_4960882_4960991	0.324047	0.744151	0.502335	0	0.00625909	0.615041
chr1_4962026_4962102	0.341955	0.645212	0.593059	0	0.000733671	0.931648
chr1_4964287_4964415	0.690495	1.89574	0.396092	0.0834226	0.0448757	1.70244
chr1_4968871_4968955	0.666284	0.727391	0.926144	0	0.00877064	0.532747
chr1_4969112_4969277	7.1874	3.73125	1.9021	0.144141	0.164426	0.883708
chr1_4969535_4969617	0.306011	0.580334	0.596782	0	0.000917443	0.915965
chr1_4980799_4980875	2.15708	1.53188	1.38312	0	0.00105221	0.904796
chr1_4981785_4981875	0.944283	0.989066	0.95888	0	0.0122531	0.449375
chr1_4986735_4986810	0.690318	0.66035	1.03941	0	0.00536473	0.650841
chr1_4987824_4987939	3.60711	4.36489	0.830282	0.000975292	0	1.09753
chr1_4990022_4990098	1.09931	1.41348	0.792424	0.00194457	0.00151777	1.03706
chr1_4991553_4991626	0.173329	0.541407	0.426139	0	0.00699418	0.588437
chr1_5079813_5079919	1.65682	1.80224	0.923555	0.0115259	0.067394	0.278135
chr1_5080923_5081045	8.78749	2.92135	2.94156	0.0140806	0.158545	0.142873
chr1_5082063_5082188	0.593958	0.591147	1.00407	0	0.0118948	0.45673
chr1_5082974_5083277	0.124665	0.977172	0.208569	0.000194932	0.00638773	0.622108
chr1_5083649_5083795	9.63254	5.33373	1.79113	0.00485227	0.0281647	0.389162
chr1_5086300_5086460	1.67151	2.89216	0.592051	0.00113489	0.0181714	0.395256
chr1_5088717_5088823	0.339747	0.831196	0.472238	0.00145914	0.0238461	0.338566
chr1_5088961_5089059	4.25599	1.6096	2.54796	0.00669114	0.05551	0.254787
chr1_5089756_5089833	0.475862	0.556546	0.877109	0	0.00477666	0.676743
chr1_5090719_5090909	26.4445	1.09179	22.2728	0	0.00352701	0.739262
chr1_5093210_5093346	16.1389	8.6663	1.85242	0	0	1
chr1_5095953_5096036	2.45524	2.5975	0.947261	0.235386	0.116449	1.94059
chr1_5097564_5097636	1.5796	0.92581	1.63734	0	0	1
[truncated: 921,091+ more rows]
